# Supplementary material for: Direct effects of organic pollutants on the growth and gene expression of the Baltic Sea model bacterium Rheinheimera sp. BAL341
Source: Microb Biotechnol. 2019 Jul 4;12(5):892–906. doi: 10.1111/1751-7915.13441 (PMC6680617; doi:10.1111/1751-7915.13441)
Supplement: Supplementary file 1 — Table S1. Detailed list over organic pollutants used in the MIX treatment. [file MBT2-12-892-s001.xlsx]

## Sheet: Sheet1
Polycyclic aromatic hydrocarbons (PAH)	Alkanes	Organophosphates (OPEs)
Acenaphthene	n-Decane	Triisobuthyl phosphate (TiBP)
Acenaphthylene	n-Undecane	Tri-n-buthyl phosphate (TnBP)
Anthracene	n-Dodecane	Tris-(2-chloroethyl)phosphate (TCEP)
Benzo(a)anthracene	n-Tridecane	Tris-(1-chloro-2-propyl)phospahte (TCPPs, 3 isomers)
Benzo(b)fluoranthene	n-Tetradecane	Tris[2-chloro-1-(chloromethyl)ethyl]phosphate (TDCP)
Benzo(k)fluoranthene	n-Pentadecane	Triphenyl phosphate (TPhP)
Benzo(g,h,i)perylene	n-Hexadecane	2-Ethylhexyl diphenyl phosphate (EHDPP)
Benzo(a)pyrene	n-Heptadecane	Tri(2-ethylhexyl) phosphate (TEHP)
Chrysene	n-Octadecane	Tricresyl phosphate (TCrP, 4 isomers)
Dibenz(a,h)anthracene	n-Nonadecane
Fluoranthene	n-Eicosane
Fluorene	n-Heineicosane
Indeno(1,2,3,c,d)pyrene	n-Docosane
Naphthalene	n-Tricosane
Phenanthrene	n-Tetracosane
Pyrene	n-Pentacosane
	n-Hexacosane
	n-Heptacosane
	n-Octacosane
	n-Nonacosane
	n-Triacontane
	n-Hentriacontane
	n-Dotriacontane
	n-Tritriacontane
	n-Tetratriacontane
	n-Pentatriacontane
