# Supplementary material for: Direct effects of organic pollutants on the growth and gene expression of the Baltic Sea model bacterium Rheinheimera sp. BAL341
Source: Microb Biotechnol. 2019 Jul 4;12(5):892–906. doi: 10.1111/1751-7915.13441 (PMC6680617; doi:10.1111/1751-7915.13441)
Supplement: Supplementary file 2 — Table S2. Gene list showing the most expressed genes in counts per million (CPM) in each treatment and growth phase. [file MBT2-12-892-s002.xlsx]

## Sheet: Sheet1
Controls Exponential phase			Controls Stationary phase			MIX Expontential phase			MIX Stationary phase			PFAS Exponential phase			PFAS Stationary phase
geneid	Role	mean cpm	geneid	Role	mean cpm	geneid	Role	mean cpm	geneid	Role	mean cpm	geneid	Role	mean cpm	geneid	Role	mean cpm
fig|67575.7.peg.2062	Alkaline serine protease	20636.2	fig|67575.7.peg.1701	TonB-dependent receptor	21689.1	fig|67575.7.peg.1701	TonB-dependent receptor	14070.9	fig|67575.7.peg.1701	TonB-dependent receptor	17889.9	fig|67575.7.peg.1004	TonB-dependent receptor	24993.3	fig|67575.7.peg.1701	TonB-dependent receptor	17306.6
fig|67575.7.peg.1701	TonB-dependent receptor	14343.4	fig|67575.7.peg.2062	Alkaline serine protease	16629.7	fig|67575.7.peg.936	Streptococcal hemagglutinin protein	11023.3	fig|67575.7.peg.2906	SSU ribosomal protein S1p	11680.8	fig|67575.7.peg.1055	Streptococcal hemagglutinin protein	16002.9	fig|67575.7.peg.2062	Alkaline serine protease	16184.3
fig|67575.7.peg.936	Streptococcal hemagglutinin protein	10704.2	fig|67575.7.peg.936	Streptococcal hemagglutinin protein	15873.8	fig|67575.7.peg.1791	Type IV pilin PilA	9978.19	fig|67575.7.peg.936	Streptococcal hemagglutinin protein	11097.6	fig|67575.7.peg.1056	Alkaline serine protease	13697.2	fig|67575.7.peg.2906	SSU ribosomal protein S1p	13999.5
fig|67575.7.peg.1569	RNA polymerase sigma-54 factor RpoN	10456.8	fig|67575.7.peg.2906	SSU ribosomal protein S1p	15635.6	fig|67575.7.peg.2062	Alkaline serine protease	9712.99	fig|67575.7.peg.1375	IncF plasmid conjugative transfer surface exclusion protein TraT	9500.84	fig|67575.7.peg.1057	Outer membrane protein	9972.33	fig|67575.7.peg.936	Streptococcal hemagglutinin protein	12397.1
fig|67575.7.peg.1569	RNA polymerase sigma-54 factor RpoN	10456.8	fig|67575.7.peg.1375	IncF plasmid conjugative transfer surface exclusion protein TraT	10345.3	fig|67575.7.peg.2906	SSU ribosomal protein S1p	8935.6	fig|67575.7.peg.2062	Alkaline serine protease	7928.05	fig|67575.7.peg.1057	IncF plasmid conjugative transfer surface exclusion protein TraT	9858.26	fig|67575.7.peg.1375	IncF plasmid conjugative transfer surface exclusion protein TraT	12381.9
fig|67575.7.peg.1569	RNA polymerase sigma-54 factor RpoN	10456.8	fig|67575.7.peg.2374	putative extracellular serine protease	9132.4	fig|67575.7.peg.1375	IncF plasmid conjugative transfer surface exclusion protein TraT	7111.23	fig|67575.7.peg.1057	Flagellin protein FlaA	7425.1	fig|67575.7.peg.1060	Minor curlin subunit CsgB nucleation component of curlin monomers	9464.66	fig|67575.7.peg.1057	Flagellin protein FlaA	11841.5
fig|67575.7.peg.1057	Flagellin protein FlaA	10098	fig|67575.7.peg.1057	Flagellin protein FlaA	8847.58	fig|67575.7.peg.164	Cold shock protein CspA	6843.98	fig|67575.7.peg.1057	Flagellin protein FlaA	7425.1	fig|67575.7.peg.1060	DNA-directed RNA polymerase beta' subunit (EC 2.7.7.6)	9115.55	fig|67575.7.peg.1057	Flagellin protein FlaA	11841.5
fig|67575.7.peg.1057	Flagellin protein FlaA	10098	fig|67575.7.peg.1057	Flagellin protein FlaA	8847.58	fig|67575.7.peg.1057	Flagellin protein FlaA	6717.67	fig|67575.7.peg.2215	Outer membrane protein	7183.66	fig|67575.7.peg.1073	DNA-directed RNA polymerase beta' subunit (EC 2.7.7.6)	9115.55	fig|67575.7.peg.2374	putative extracellular serine protease	8040.05
fig|67575.7.peg.3045	DNA-directed RNA polymerase beta' subunit (EC 2.7.7.6)	9042.77	fig|67575.7.peg.714	tRNA (Guanine37-N1) -methyltransferase (EC 2.1.1.31)	8453.82	fig|67575.7.peg.1057	Flagellin protein FlaA	6717.67	fig|67575.7.peg.2374	putative extracellular serine protease	6983.81	fig|67575.7.peg.1073	SSU ribosomal protein S1p	8554.43	fig|67575.7.peg.1374	TraT complement resistance	7641.12
fig|67575.7.peg.3045	DNA-directed RNA polymerase beta' subunit (EC 2.7.7.6)	9042.77	fig|67575.7.peg.714	tRNA (Guanine37-N1) -methyltransferase (EC 2.1.1.31)	8453.82	fig|67575.7.peg.2215	Outer membrane protein	6609.57	fig|67575.7.peg.1777	Cell division protein FtsQ	6836.14	fig|67575.7.peg.1091	Preprotein translocase secY subunit (TC 3.A.5.1.1)	8242.46	fig|67575.7.peg.1055	Flagellar hook-associated protein FliD	7109.44
fig|67575.7.peg.25	FIG067310: hypothetical protein	8319.29	fig|67575.7.peg.714	tRNA (Guanine37-N1) -methyltransferase (EC 2.1.1.31)	8453.82	fig|67575.7.peg.3007	Preprotein translocase secY subunit (TC 3.A.5.1.1)	6263.85	fig|67575.7.peg.164	Cold shock protein CspA	6733.76	fig|67575.7.peg.1098	Translation elongation factor Tu	7674.91	fig|67575.7.peg.3007	Preprotein translocase secY subunit (TC 3.A.5.1.1)	6855.04
fig|67575.7.peg.1375	IncF plasmid conjugative transfer surface exclusion protein TraT	7537.52	fig|67575.7.peg.1374	TraT complement resistance	7594.78	fig|67575.7.peg.3045	DNA-directed RNA polymerase beta' subunit (EC 2.7.7.6)	6106.82	fig|67575.7.peg.3007	Preprotein translocase secY subunit (TC 3.A.5.1.1)	6708.66	fig|67575.7.peg.1102	Translation elongation factor Tu	7674.91	fig|67575.7.peg.2215	Outer membrane protein	6612.59
fig|67575.7.peg.2056	ATP-dependent Clp protease ATP-binding subunit ClpA	7515.37	fig|67575.7.peg.3048	Translation elongation factor G	7446.31	fig|67575.7.peg.3045	DNA-directed RNA polymerase beta' subunit (EC 2.7.7.6)	6106.82	fig|67575.7.peg.3045	DNA-directed RNA polymerase beta' subunit (EC 2.7.7.6)	6557.07	fig|67575.7.peg.1209	Translation elongation factor Tu	7674.91	fig|67575.7.peg.1337	hypothetical protein	6412.85
fig|67575.7.peg.165	hypothetical protein	6796.84	fig|67575.7.peg.3048	Translation elongation factor G	7446.31	fig|67575.7.peg.3591	Minor curlin subunit CsgB nucleation component of curlin monomers	5807.38	fig|67575.7.peg.3045	DNA-directed RNA polymerase beta' subunit (EC 2.7.7.6)	6557.07	fig|67575.7.peg.1279	DNA-directed RNA polymerase beta subunit (EC 2.7.7.6)	7230.64	fig|67575.7.peg.3048	Translation elongation factor G	6398.15
fig|67575.7.peg.164	Cold shock protein CspA	6278.63	fig|67575.7.peg.3048	Translation elongation factor G	7446.31	fig|67575.7.peg.2374	putative extracellular serine protease	5379.95	fig|67575.7.peg.3048	Translation elongation factor G	6116.1	fig|67575.7.peg.1337	DNA-directed RNA polymerase beta subunit (EC 2.7.7.6)	7230.64	fig|67575.7.peg.3048	Translation elongation factor G	6398.15
fig|67575.7.peg.1463	hypothetical protein	6230.97	fig|67575.7.peg.3048	Translation elongation factor G	7446.31	fig|67575.7.peg.1279	HD domain protein	5020.53	fig|67575.7.peg.3048	Translation elongation factor G	6116.1	fig|67575.7.peg.1340	Translation elongation factor G	6615.47	fig|67575.7.peg.3048	Translation elongation factor G	6398.15
fig|67575.7.peg.3591	Minor curlin subunit CsgB nucleation component of curlin monomers	6101.57	fig|67575.7.peg.3048	Translation elongation factor G	7446.31	fig|67575.7.peg.3048	Translation elongation factor G	4979.46	fig|67575.7.peg.3048	Translation elongation factor G	6116.1	fig|67575.7.peg.1374	Translation elongation factor G	6615.47	fig|67575.7.peg.3048	Translation elongation factor G	6398.15
fig|67575.7.peg.417	Predicted sucrose-specific TonB-dependent receptor	6092.28	fig|67575.7.peg.3007	Preprotein translocase secY subunit (TC 3.A.5.1.1)	7410.45	fig|67575.7.peg.3048	Translation elongation factor G	4979.46	fig|67575.7.peg.3048	Translation elongation factor G	6116.1	fig|67575.7.peg.1375	Translation elongation factor G	6615.47	fig|67575.7.peg.3048	Translation elongation factor G	6398.15
fig|67575.7.peg.2755	hypothetical protein	6086.45	fig|67575.7.peg.2215	Outer membrane protein	6959.07	fig|67575.7.peg.3048	Translation elongation factor G	4979.46	fig|67575.7.peg.3048	Translation elongation factor G	6116.1	fig|67575.7.peg.1422	Translation elongation factor G	6615.47	fig|67575.7.peg.3045	DNA-directed RNA polymerase beta' subunit (EC 2.7.7.6)	6142.17
fig|67575.7.peg.3007	Preprotein translocase secY subunit (TC 3.A.5.1.1)	6013.92	fig|67575.7.peg.1980	RNA polymerase sigma factor RpoE	6870.62	fig|67575.7.peg.3048	Translation elongation factor G	4979.46	fig|67575.7.peg.1791	Type IV pilin PilA	6110.75	fig|67575.7.peg.1422	Translation elongation factor G	6615.47	fig|67575.7.peg.3045	DNA-directed RNA polymerase beta' subunit (EC 2.7.7.6)	6142.17
fig|67575.7.peg.1055	Flagellar hook-associated protein FliD	5827.37	fig|67575.7.peg.1337	hypothetical protein	6690.89	fig|67575.7.peg.3048	Translation elongation factor G	4979.46	fig|67575.7.peg.1337	hypothetical protein	5869.4	fig|67575.7.peg.1452	putative extracellular serine protease	6333.47	fig|67575.7.peg.1060	Flagellin protein FlaA	6131.28
fig|67575.7.peg.2215	Outer membrane protein	5794.15	fig|67575.7.peg.3045	DNA-directed RNA polymerase beta' subunit (EC 2.7.7.6)	6366.25	fig|67575.7.peg.165	hypothetical protein	4907.89	fig|67575.7.peg.1374	TraT complement resistance	5707.94	fig|67575.7.peg.1452	Flagellin protein FlaA	6219.21	fig|67575.7.peg.1060	Flagellin protein FlaA	6131.28
fig|67575.7.peg.623	hypothetical protein	5520.46	fig|67575.7.peg.3045	DNA-directed RNA polymerase beta' subunit (EC 2.7.7.6)	6366.25	fig|67575.7.peg.234	Translation elongation factor Tu	4763.84	fig|67575.7.peg.3044	DNA-directed RNA polymerase beta subunit (EC 2.7.7.6)	5436.95	fig|67575.7.peg.1463	Flagellin protein FlaA	6219.21	fig|67575.7.peg.714	tRNA (Guanine37-N1) -methyltransferase (EC 2.1.1.31)	6099.96
fig|67575.7.peg.2906	SSU ribosomal protein S1p	5339.35	fig|67575.7.peg.234	Translation elongation factor Tu	5963.87	fig|67575.7.peg.234	Translation elongation factor Tu	4763.84	fig|67575.7.peg.3044	DNA-directed RNA polymerase beta subunit (EC 2.7.7.6)	5436.95	fig|67575.7.peg.1569	TraT complement resistance	6007.9	fig|67575.7.peg.714	tRNA (Guanine37-N1) -methyltransferase (EC 2.1.1.31)	6099.96
fig|67575.7.peg.1676	Serine protein kinase (prkA protein), P-loop containing	5230.37	fig|67575.7.peg.234	Translation elongation factor Tu	5963.87	fig|67575.7.peg.234	Translation elongation factor Tu	4763.84	fig|67575.7.peg.234	Translation elongation factor Tu	5220.14	fig|67575.7.peg.1569	FIG067310: hypothetical protein	5371.28	fig|67575.7.peg.714	tRNA (Guanine37-N1) -methyltransferase (EC 2.1.1.31)	6099.96
fig|67575.7.peg.1091	Putative amino acid ABC transporter, periplasmic amino acid-binding protein	4967.96	fig|67575.7.peg.234	Translation elongation factor Tu	5963.87	fig|67575.7.peg.1569	RNA polymerase sigma-54 factor RpoN	4758.54	fig|67575.7.peg.234	Translation elongation factor Tu	5220.14	fig|67575.7.peg.1569	tRNA (Guanine37-N1) -methyltransferase (EC 2.1.1.31)	5288.7	fig|67575.7.peg.1980	RNA polymerase sigma factor RpoE	5682.18
fig|67575.7.peg.3654	Type IV pilus biogenesis protein PilM	4888.06	fig|67575.7.peg.3044	DNA-directed RNA polymerase beta subunit (EC 2.7.7.6)	5844.76	fig|67575.7.peg.1569	RNA polymerase sigma-54 factor RpoN	4758.54	fig|67575.7.peg.234	Translation elongation factor Tu	5220.14	fig|67575.7.peg.164	tRNA (Guanine37-N1) -methyltransferase (EC 2.1.1.31)	5288.7	fig|67575.7.peg.1777	Cell division protein FtsQ	5569.67
fig|67575.7.peg.1791	Type IV pilin PilA	4885.81	fig|67575.7.peg.3044	DNA-directed RNA polymerase beta subunit (EC 2.7.7.6)	5844.76	fig|67575.7.peg.1569	RNA polymerase sigma-54 factor RpoN	4758.54	fig|67575.7.peg.714	tRNA (Guanine37-N1) -methyltransferase (EC 2.1.1.31)	4983.19	fig|67575.7.peg.165	tRNA (Guanine37-N1) -methyltransferase (EC 2.1.1.31)	5288.7	fig|67575.7.peg.1791	Type IV pilin PilA	5440.19
fig|67575.7.peg.1279	HD domain protein	4845.16	fig|67575.7.peg.715	16S rRNA processing protein RimM	5564.95	fig|67575.7.peg.3044	DNA-directed RNA polymerase beta subunit (EC 2.7.7.6)	4653.21	fig|67575.7.peg.714	tRNA (Guanine37-N1) -methyltransferase (EC 2.1.1.31)	4983.19	fig|67575.7.peg.1701	NAD-specific glutamate dehydrogenase (EC 1.4.1.2) large form	5281.6	fig|67575.7.peg.3044	DNA-directed RNA polymerase beta subunit (EC 2.7.7.6)	5363.92
fig|67575.7.peg.3200	Methyl-accepting chemotaxis protein, homolog 3	4334.47	fig|67575.7.peg.1979	Sigma factor RpoE negative regulatory protein RseA	5232.59	fig|67575.7.peg.3044	DNA-directed RNA polymerase beta subunit (EC 2.7.7.6)	4653.21	fig|67575.7.peg.714	tRNA (Guanine37-N1) -methyltransferase (EC 2.1.1.31)	4983.19	fig|67575.7.peg.1734	NAD-specific glutamate dehydrogenase (EC 1.4.1.2) large form	5281.6	fig|67575.7.peg.3044	DNA-directed RNA polymerase beta subunit (EC 2.7.7.6)	5363.92
fig|67575.7.peg.1779	Cell division protein FtsZ (EC 3.4.24.-)	4331.8	fig|67575.7.peg.1979	Sigma factor RpoE negative regulatory protein RseA	5232.59	fig|67575.7.peg.1337	hypothetical protein	4505.55	fig|67575.7.peg.3591	Minor curlin subunit CsgB nucleation component of curlin monomers	4813.86	fig|67575.7.peg.174	ATP synthase beta chain (EC 3.6.3.14)	4830.8	fig|67575.7.peg.1979	Sigma factor RpoE negative regulatory protein RseA	4837.53
fig|67575.7.peg.2242	Oar-like outer membrane protein protein, OmpA family	4325.83	fig|67575.7.peg.1055	Flagellar hook-associated protein FliD	4697.13	fig|67575.7.peg.1777	Cell division protein FtsQ	4322.57	fig|67575.7.peg.603	TPR domain protein putative component of TonB system	4695.74	fig|67575.7.peg.174	TPR domain protein putative component of TonB system	4674.86	fig|67575.7.peg.1979	Sigma factor RpoE negative regulatory protein RseA	4837.53
fig|67575.7.peg.1374	TraT complement resistance	4190.2	fig|67575.7.peg.603	TPR domain protein putative component of TonB system	4691.46	fig|67575.7.peg.581	hypothetical protein	3990.72	fig|67575.7.peg.581	hypothetical protein	4302.92	fig|67575.7.peg.1779	LSU ribosomal protein L10p (P0)	4536.7	fig|67575.7.peg.164	Cold shock protein CspA	4835.12
fig|67575.7.peg.429	Methyl-accepting chemotaxis protein I (serine chemoreceptor protein)	4121.13	fig|67575.7.peg.2988	LSU ribosomal protein L3p (L3e)	4683.54	fig|67575.7.peg.603	TPR domain protein putative component of TonB system	3963.51	fig|67575.7.peg.3042	LSU ribosomal protein L10p (P0)	4195.26	fig|67575.7.peg.1791	Cold shock protein CspA	4340.35	fig|67575.7.peg.234	Translation elongation factor Tu	4570.93
fig|67575.7.peg.2828	FIG01200701: possible membrane protein	4096.14	fig|67575.7.peg.3042	LSU ribosomal protein L10p (P0)	4662.84	fig|67575.7.peg.1055	Flagellar hook-associated protein FliD	3844.03	fig|67575.7.peg.1980	RNA polymerase sigma factor RpoE	4066.14	fig|67575.7.peg.1805	ATP synthase alpha chain (EC 3.6.3.14)	4334.78	fig|67575.7.peg.234	Translation elongation factor Tu	4570.93
fig|67575.7.peg.3044	DNA-directed RNA polymerase beta subunit (EC 2.7.7.6)	4091.2	fig|67575.7.peg.2999	LSU ribosomal protein L5p (L11e)	4562.74	fig|67575.7.peg.1374	TraT complement resistance	3743.98	fig|67575.7.peg.165	hypothetical protein	3986.05	fig|67575.7.peg.1805	Flagellar hook-associated protein FliD	4266.18	fig|67575.7.peg.234	Translation elongation factor Tu	4570.93
fig|67575.7.peg.3044	DNA-directed RNA polymerase beta subunit (EC 2.7.7.6)	4091.2	fig|67575.7.peg.1791	Type IV pilin PilA	4406.53	fig|67575.7.peg.2054	Cold shock protein CspD	3705.9	fig|67575.7.peg.607	MotA/TolQ/ExbB proton channel family protein	3980.78	fig|67575.7.peg.1805	RNA polymerase sigma-54 factor RpoN	4207.4	fig|67575.7.peg.1075	Negative regulator of flagellin synthesis FlgM	4539.26
fig|67575.7.peg.62	FIG00487358: hypothetical protein	3958.71	fig|67575.7.peg.607	MotA/TolQ/ExbB proton channel family protein	4306.4	fig|67575.7.peg.1913	hypothetical protein	3594.44	fig|67575.7.peg.1055	Flagellar hook-associated protein FliD	3882.3	fig|67575.7.peg.195	RNA polymerase sigma-54 factor RpoN	4207.4	fig|67575.7.peg.603	TPR domain protein putative component of TonB system	4499
fig|67575.7.peg.1073	Chemotaxis protein CheV (EC 2.7.3.-)	3932.01	fig|67575.7.peg.1777	Cell division protein FtsQ	4236.7	fig|67575.7.peg.714	tRNA (Guanine37-N1) -methyltransferase (EC 2.1.1.31)	3462.81	fig|67575.7.peg.582	hypothetical protein	3835.22	fig|67575.7.peg.2003	RNA polymerase sigma-54 factor RpoN	4207.4	fig|67575.7.peg.3591	Minor curlin subunit CsgB nucleation component of curlin monomers	4239.05
fig|67575.7.peg.1073	Chemotaxis protein CheV (EC 2.7.3.-)	3932.01	fig|67575.7.peg.2997	LSU ribosomal protein L14p (L23e)	4232.02	fig|67575.7.peg.714	tRNA (Guanine37-N1) -methyltransferase (EC 2.1.1.31)	3462.81	fig|67575.7.peg.2279	SSU ribosomal protein S2p (SAe)	3483.85	fig|67575.7.peg.2054	Translation initiation factor 2	4167.2	fig|67575.7.peg.2828	FIG01200701: possible membrane protein	4205.08
fig|67575.7.peg.2054	Cold shock protein CspD	3888.16	fig|67575.7.peg.608	TonB system biopolymer transport component	4044.96	fig|67575.7.peg.714	tRNA (Guanine37-N1) -methyltransferase (EC 2.1.1.31)	3462.81	fig|67575.7.peg.608	TonB system biopolymer transport component	3473.18	fig|67575.7.peg.2056	Translation initiation factor 2	4167.2	fig|67575.7.peg.3042	LSU ribosomal protein L10p (P0)	4176.48
fig|67575.7.peg.174	Chemotaxis protein CheV (EC 2.7.3.-)	3888.03	fig|67575.7.peg.582	hypothetical protein	3896.74	fig|67575.7.peg.563	Peptidoglycan-associated lipoprotein precursor	3457.98	fig|67575.7.peg.2373	hypothetical protein	3289.52	fig|67575.7.peg.2062	hypothetical protein	4143.45	fig|67575.7.peg.607	MotA/TolQ/ExbB proton channel family protein	4174.2
fig|67575.7.peg.174	Chemotaxis protein CheV (EC 2.7.3.-)	3888.03	fig|67575.7.peg.1734	Extracellular protease precursor (EC 3.4.21.-)	3837.88	fig|67575.7.peg.1075	Negative regulator of flagellin synthesis FlgM	3377.55	fig|67575.7.peg.2999	LSU ribosomal protein L5p (L11e)	3274.76	fig|67575.7.peg.21	LSU ribosomal protein L5p (L11e)	3960.71	fig|67575.7.peg.1059	Flagellin protein FlaA	3921.93
fig|67575.7.peg.1098	Invasin domain protein	3862.9	fig|67575.7.peg.2828	FIG01200701: possible membrane protein	3830.78	fig|67575.7.peg.2373	hypothetical protein	3252.35	fig|67575.7.peg.1979	Sigma factor RpoE negative regulatory protein RseA	3206.79	fig|67575.7.peg.21	Large extracellular alpha-helical protein	3841.95	fig|67575.7.peg.1059	Flagellin protein FlaA	3921.93
fig|67575.7.peg.234	Translation elongation factor Tu	3715.78	fig|67575.7.peg.2991	LSU ribosomal protein L2p (L8e)	3753.36	fig|67575.7.peg.3043	LSU ribosomal protein L7/L12 (P1/P2)	3216.72	fig|67575.7.peg.1979	Sigma factor RpoE negative regulatory protein RseA	3206.79	fig|67575.7.peg.2215	LSU ribosomal protein L2p (L8e)	3827.81	fig|67575.7.peg.715	16S rRNA processing protein RimM	3892.29
fig|67575.7.peg.234	Translation elongation factor Tu	3715.78	fig|67575.7.peg.716	SSU ribosomal protein S16p	3599.19	fig|67575.7.peg.2512	probable peptide synthetase protein	3206.65	fig|67575.7.peg.1569	RNA polymerase sigma-54 factor RpoN	3193.57	fig|67575.7.peg.2242	Type IV pilin PilA	3827.14	fig|67575.7.peg.582	hypothetical protein	3884.64
fig|67575.7.peg.234	Translation elongation factor Tu	3715.78	fig|67575.7.peg.3047	SSU ribosomal protein S7p (S5e)	3572.66	fig|67575.7.peg.1060	Flagellin protein FlaA	3196.43	fig|67575.7.peg.1569	RNA polymerase sigma-54 factor RpoN	3193.57	fig|67575.7.peg.2279	Invasin domain protein	3813.14	fig|67575.7.peg.165	hypothetical protein	3806.6
fig|67575.7.peg.2539	ATP synthase beta chain (EC 3.6.3.14)	3582.28	fig|67575.7.peg.2989	LSU ribosomal protein L4p (L1e)	3523.95	fig|67575.7.peg.1060	Flagellin protein FlaA	3196.43	fig|67575.7.peg.1569	RNA polymerase sigma-54 factor RpoN	3193.57	fig|67575.7.peg.234	probable peptide synthetase protein	3718.97	fig|67575.7.peg.1734	Extracellular protease precursor (EC 3.4.21.-)	3772.45
fig|67575.7.peg.1004	Chemotaxis response - phosphatase CheZ	3558.56	fig|67575.7.peg.2279	SSU ribosomal protein S2p (SAe)	3515.48	fig|67575.7.peg.634	Large extracellular alpha-helical protein	3102.89	fig|67575.7.peg.1098	Invasin domain protein	3185.17	fig|67575.7.peg.234	Peptidoglycan-associated lipoprotein precursor	3694.37	fig|67575.7.peg.1056	Flagellin protein FlaG	3731.91
fig|67575.7.peg.603	TPR domain protein putative component of TonB system	3544.36	fig|67575.7.peg.3591	Minor curlin subunit CsgB nucleation component of curlin monomers	3464.05	fig|67575.7.peg.3501	hypothetical protein	3090.97	fig|67575.7.peg.2997	LSU ribosomal protein L14p (L23e)	3179.78	fig|67575.7.peg.234	LSU ribosomal protein L15p (L27Ae)	3600.93	fig|67575.7.peg.581	hypothetical protein	3652.14
fig|67575.7.peg.3048	Translation elongation factor G	3508.38	fig|67575.7.peg.3011	DNA-directed RNA polymerase alpha subunit (EC 2.7.7.6)	3397.83	fig|67575.7.peg.1098	Invasin domain protein	3056.59	fig|67575.7.peg.21	NAD-specific glutamate dehydrogenase (EC 1.4.1.2) large form	3166.64	fig|67575.7.peg.2351	Oar-like outer membrane protein protein, OmpA family	3557.77	fig|67575.7.peg.2988	LSU ribosomal protein L3p (L3e)	3588.16
fig|67575.7.peg.3048	Translation elongation factor G	3508.38	fig|67575.7.peg.3010	SSU ribosomal protein S4p (S9e)	3350.43	fig|67575.7.peg.607	MotA/TolQ/ExbB proton channel family protein	3054.96	fig|67575.7.peg.21	NAD-specific glutamate dehydrogenase (EC 1.4.1.2) large form	3166.64	fig|67575.7.peg.2373	MotA/TolQ/ExbB proton channel family protein	3546.52	fig|67575.7.peg.2991	LSU ribosomal protein L2p (L8e)	3549.97
fig|67575.7.peg.3048	Translation elongation factor G	3508.38	fig|67575.7.peg.2373	hypothetical protein	3289.59	fig|67575.7.peg.2242	Oar-like outer membrane protein protein, OmpA family	3054.08	fig|67575.7.peg.2054	Cold shock protein CspD	3154.46	fig|67575.7.peg.2374	Na(+)-translocating NADH-quinone reductase subunit F (EC 1.6.5.-)	3436.68	fig|67575.7.peg.2999	LSU ribosomal protein L5p (L11e)	3487.57
fig|67575.7.peg.3048	Translation elongation factor G	3508.38	fig|67575.7.peg.2998	LSU ribosomal protein L24p (L26e)	3273.23	fig|67575.7.peg.21	NAD-specific glutamate dehydrogenase (EC 1.4.1.2) large form	2873.25	fig|67575.7.peg.952	UDP-glucose dehydrogenase (EC 1.1.1.22)	3140.21	fig|67575.7.peg.25	LSU ribosomal protein L7/L12 (P1/P2)	3411.2	fig|67575.7.peg.2279	SSU ribosomal protein S2p (SAe)	3401.44
fig|67575.7.peg.3048	Translation elongation factor G	3508.38	fig|67575.7.peg.199	Cell division trigger factor (EC 5.2.1.8)	3248.12	fig|67575.7.peg.21	NAD-specific glutamate dehydrogenase (EC 1.4.1.2) large form	2873.25	fig|67575.7.peg.1279	HD domain protein	3125.37	fig|67575.7.peg.2512	hypothetical protein	3367.51	fig|67575.7.peg.3011	DNA-directed RNA polymerase alpha subunit (EC 2.7.7.6)	3278.01
fig|67575.7.peg.1056	Flagellin protein FlaG	3402.87	fig|67575.7.peg.1098	Invasin domain protein	3193.34	fig|67575.7.peg.3654	Type IV pilus biogenesis protein PilM	2869.22	fig|67575.7.peg.2828	FIG01200701: possible membrane protein	3076.79	fig|67575.7.peg.2515	DNA-directed RNA polymerase alpha subunit (EC 2.7.7.6)	3257.43	fig|67575.7.peg.2997	LSU ribosomal protein L14p (L23e)	3175.97
fig|67575.7.peg.2374	putative extracellular serine protease	3387.91	fig|67575.7.peg.581	hypothetical protein	3133.77	fig|67575.7.peg.1091	Putative amino acid ABC transporter, periplasmic amino acid-binding protein	2818.5	fig|67575.7.peg.1913	hypothetical protein	3071.91	fig|67575.7.peg.2539	Cell division protein FtsZ (EC 3.4.24.-)	3240.82	fig|67575.7.peg.1098	Invasin domain protein	3156.49
fig|67575.7.peg.2050	TonB-dependent receptor	3341.06	fig|67575.7.peg.1665	3-oxoacyl-[acyl-carrier-protein] synthase KASI (EC 2.3.1.41)	3125.43	fig|67575.7.peg.952	UDP-glucose dehydrogenase (EC 1.1.1.22)	2815.41	fig|67575.7.peg.715	16S rRNA processing protein RimM	3033.18	fig|67575.7.peg.2540	LSU ribosomal protein L3p (L3e)	3229.22	fig|67575.7.peg.2989	LSU ribosomal protein L4p (L1e)	3148.95
fig|67575.7.peg.1760	TonB-dependent receptor	3313.3	fig|67575.7.peg.3043	LSU ribosomal protein L7/L12 (P1/P2)	2941.84	fig|67575.7.peg.208	FIG01345364: inner membrane protein Yip1	2807.86	fig|67575.7.peg.3043	LSU ribosomal protein L7/L12 (P1/P2)	3021.21	fig|67575.7.peg.2541	SSU ribosomal protein S5p (S2e)	3190.16	fig|67575.7.peg.608	TonB system biopolymer transport component	3142.88
fig|67575.7.peg.2512	probable peptide synthetase protein	3306.08	fig|67575.7.peg.164	Cold shock protein CspA	2926.33	fig|67575.7.peg.25	FIG067310: hypothetical protein	2799.86	fig|67575.7.peg.563	Peptidoglycan-associated lipoprotein precursor	3020.2	fig|67575.7.peg.2542	hypothetical protein	3153.96	fig|67575.7.peg.1279	HD domain protein	3112.91
fig|67575.7.peg.2351	Cytochrome c oxidase polypeptide II (EC 1.9.3.1)	3186.28	fig|67575.7.peg.3046	SSU ribosomal protein S12p (S23e)	2889.26	fig|67575.7.peg.3042	LSU ribosomal protein L10p (P0)	2790.33	fig|67575.7.peg.634	Large extracellular alpha-helical protein	2980.34	fig|67575.7.peg.2755	LSU ribosomal protein L4p (L1e)	3106.92	fig|67575.7.peg.2054	Cold shock protein CspD	3102.25
fig|67575.7.peg.1066	Flagellar basal-body rod protein FlgG	3081.42	fig|67575.7.peg.3046	SSU ribosomal protein S12p (S23e)	2889.26	fig|67575.7.peg.623	hypothetical protein	2735.01	fig|67575.7.peg.2991	LSU ribosomal protein L2p (L8e)	2971.45	fig|67575.7.peg.2828	ATP-dependent Clp protease ATP-binding subunit ClpA	3098.87	fig|67575.7.peg.634	Large extracellular alpha-helical protein	3072.48
fig|67575.7.peg.1018	Flagellar hook-length control protein FliK	3063.07	fig|67575.7.peg.21	NAD-specific glutamate dehydrogenase (EC 1.4.1.2) large form	2838.78	fig|67575.7.peg.3715	Translation initiation factor 2	2705.39	fig|67575.7.peg.3715	Translation initiation factor 2	2953.28	fig|67575.7.peg.290	hypothetical protein	3060.66	fig|67575.7.peg.2373	hypothetical protein	3064.67
fig|67575.7.peg.1501	metal dependent phosphohydrolase	3056.91	fig|67575.7.peg.21	NAD-specific glutamate dehydrogenase (EC 1.4.1.2) large form	2838.78	fig|67575.7.peg.3715	Translation initiation factor 2	2705.39	fig|67575.7.peg.3715	Translation initiation factor 2	2953.28	fig|67575.7.peg.2906	SSU ribosomal protein S4p (S9e)	3001.98	fig|67575.7.peg.1913	hypothetical protein	2983.98
fig|67575.7.peg.208	FIG01345364: inner membrane protein Yip1	3054.53	fig|67575.7.peg.1056	Flagellin protein FlaG	2755.09	fig|67575.7.peg.3200	Methyl-accepting chemotaxis protein, homolog 3	2690.18	fig|67575.7.peg.3011	DNA-directed RNA polymerase alpha subunit (EC 2.7.7.6)	2899.32	fig|67575.7.peg.2988	hypothetical protein	2929.02	fig|67575.7.peg.3043	LSU ribosomal protein L7/L12 (P1/P2)	2931.78
fig|67575.7.peg.1340	Chromosome (plasmid) partitioning protein ParA	2969.79	fig|67575.7.peg.1805	Dihydrolipoamide acetyltransferase component of pyruvate dehydrogenase complex (EC 2.3.1.12)	2743.52	fig|67575.7.peg.2279	SSU ribosomal protein S2p (SAe)	2589.75	fig|67575.7.peg.1075	Negative regulator of flagellin synthesis FlgM	2894.8	fig|67575.7.peg.2989	TonB system biopolymer transport component	2923.38	fig|67575.7.peg.3010	SSU ribosomal protein S4p (S9e)	2904.25
fig|67575.7.peg.563	Peptidoglycan-associated lipoprotein precursor	2966.21	fig|67575.7.peg.1805	Dihydrolipoamide acetyltransferase component of pyruvate dehydrogenase complex (EC 2.3.1.12)	2743.52	fig|67575.7.peg.429	Methyl-accepting chemotaxis protein I (serine chemoreceptor protein)	2575.91	fig|67575.7.peg.195	DNA-binding protein HU-beta	2797.48	fig|67575.7.peg.2991	Cold shock protein CspD	2915.13	fig|67575.7.peg.952	UDP-glucose dehydrogenase (EC 1.1.1.22)	2757.67
fig|67575.7.peg.1680	Chemotaxis protein CheC -- inhibitor of MCP methylation	2828.9	fig|67575.7.peg.1805	Dihydrolipoamide acetyltransferase component of pyruvate dehydrogenase complex (EC 2.3.1.12)	2743.52	fig|67575.7.peg.2828	FIG01200701: possible membrane protein	2556.11	fig|67575.7.peg.2988	LSU ribosomal protein L3p (L3e)	2780.11	fig|67575.7.peg.2994	Glycine dehydrogenase [decarboxylating] (glycine cleavage system P protein) (EC 1.4.4.2)	2875.72	fig|67575.7.peg.3715	Translation initiation factor 2	2736.78
fig|67575.7.peg.1680	Chemotaxis protein CheC -- inhibitor of MCP methylation	2828.9	fig|67575.7.peg.1967	GTP pyrophosphokinase (EC 2.7.6.5) (p)ppGpp synthetase I	2726.1	fig|67575.7.peg.582	hypothetical protein	2546.47	fig|67575.7.peg.476	Na(+)-translocating NADH-quinone reductase subunit F (EC 1.6.5.-)	2771.75	fig|67575.7.peg.2995	Glycine dehydrogenase [decarboxylating] (glycine cleavage system P protein) (EC 1.4.4.2)	2875.72	fig|67575.7.peg.3715	Translation initiation factor 2	2736.78
fig|67575.7.peg.1008	Flagellar biosynthesis protein FlhF	2787.2	fig|67575.7.peg.1967	GTP pyrophosphokinase (EC 2.7.6.5) (p)ppGpp synthetase I	2726.1	fig|67575.7.peg.3011	DNA-directed RNA polymerase alpha subunit (EC 2.7.7.6)	2526.95	fig|67575.7.peg.199	Cell division trigger factor (EC 5.2.1.8)	2766.02	fig|67575.7.peg.2997	hypothetical protein	2856	fig|67575.7.peg.563	Peptidoglycan-associated lipoprotein precursor	2722.06
fig|67575.7.peg.1008	Flagellar biosynthesis protein FlhF	2787.2	fig|67575.7.peg.3000	SSU ribosomal protein S14p (S29e) @ SSU ribosomal protein S14p (S29e), zinc-independent	2701.37	fig|67575.7.peg.476	Na(+)-translocating NADH-quinone reductase subunit F (EC 1.6.5.-)	2496.53	fig|67575.7.peg.3010	SSU ribosomal protein S4p (S9e)	2676.42	fig|67575.7.peg.2998	HD domain protein	2841.91	fig|67575.7.peg.2056	ATP-dependent Clp protease ATP-binding subunit ClpA	2713.25
fig|67575.7.peg.622	hypothetical protein	2694.38	fig|67575.7.peg.31	Tail-specific protease precursor (EC 3.4.21.102)	2697.72	fig|67575.7.peg.2056	ATP-dependent Clp protease ATP-binding subunit ClpA	2464.25	fig|67575.7.peg.25	FIG067310: hypothetical protein	2658.4	fig|67575.7.peg.2999	16S rRNA processing protein RimM	2803.26	fig|67575.7.peg.3047	SSU ribosomal protein S7p (S5e)	2698.42
fig|67575.7.peg.634	Large extracellular alpha-helical protein	2677.33	fig|67575.7.peg.3715	Translation initiation factor 2	2683.55	fig|67575.7.peg.62	FIG00487358: hypothetical protein	2434.59	fig|67575.7.peg.2539	ATP synthase beta chain (EC 3.6.3.14)	2567.91	fig|67575.7.peg.3000	RNA polymerase sigma factor RpoS	2772.15	fig|67575.7.peg.31	Tail-specific protease precursor (EC 3.4.21.102)	2622.65
fig|67575.7.peg.24	FIG002188: hypothetical protein	2654.6	fig|67575.7.peg.3715	Translation initiation factor 2	2683.55	fig|67575.7.peg.2991	LSU ribosomal protein L2p (L8e)	2409.91	fig|67575.7.peg.3047	SSU ribosomal protein S7p (S5e)	2548.95	fig|67575.7.peg.3001	Extracellular protease precursor (EC 3.4.21.-)	2676.45	fig|67575.7.peg.1665	3-oxoacyl-[acyl-carrier-protein] synthase KASI (EC 2.3.1.41)	2598.04
fig|67575.7.peg.803	Methyl-accepting chemotaxis protein I (serine chemoreceptor protein)	2594.5	fig|67575.7.peg.952	UDP-glucose dehydrogenase (EC 1.1.1.22)	2638.4	fig|67575.7.peg.2153	uncharacterized conserved secreted protein, distantly related to OmpA family	2400.17	fig|67575.7.peg.1665	3-oxoacyl-[acyl-carrier-protein] synthase KASI (EC 2.3.1.41)	2547.73	fig|67575.7.peg.3002	LSU ribosomal protein L14p (L23e)	2660.86	fig|67575.7.peg.716	SSU ribosomal protein S16p	2593.36
fig|67575.7.peg.1174	Methyl-accepting chemotaxis protein	2531.11	fig|67575.7.peg.1450	Aminomethyltransferase (glycine cleavage system T protein) (EC 2.1.2.10)	2636.35	fig|67575.7.peg.105	CBS domain protein	2309.44	fig|67575.7.peg.1734	Extracellular protease precursor (EC 3.4.21.-)	2486.76	fig|67575.7.peg.3004	LSU ribosomal protein L16p (L10e)	2651.8	fig|67575.7.peg.1569	RNA polymerase sigma-54 factor RpoN	2553.62
fig|67575.7.peg.541	Butyryl-CoA dehydrogenase (EC 1.3.99.2)	2510.42	fig|67575.7.peg.1450	Aminomethyltransferase (glycine cleavage system T protein) (EC 2.1.2.10)	2636.35	fig|67575.7.peg.2539	ATP synthase beta chain (EC 3.6.3.14)	2306.09	fig|67575.7.peg.2056	ATP-dependent Clp protease ATP-binding subunit ClpA	2485.73	fig|67575.7.peg.3006	Methyl-accepting chemotaxis protein, homolog 3	2595.18	fig|67575.7.peg.1569	RNA polymerase sigma-54 factor RpoN	2553.62
fig|67575.7.peg.1237	GGDEF domain protein	2502.97	fig|67575.7.peg.3006	LSU ribosomal protein L15p (L27Ae)	2614.29	fig|67575.7.peg.2516	Sterol desaturase	2286.73	fig|67575.7.peg.2541	ATP synthase alpha chain (EC 3.6.3.14)	2470.77	fig|67575.7.peg.3007	Serine protease, subtilase family	2586.95	fig|67575.7.peg.1569	RNA polymerase sigma-54 factor RpoN	2553.62
fig|67575.7.peg.1913	hypothetical protein	2490.87	fig|67575.7.peg.3004	SSU ribosomal protein S5p (S2e)	2601.44	fig|67575.7.peg.1340	Chromosome (plasmid) partitioning protein ParA	2278.75	fig|67575.7.peg.1452	Glycine dehydrogenase [decarboxylating] (glycine cleavage system P protein) (EC 1.4.4.2)	2469.65	fig|67575.7.peg.3010	ATP synthase gamma chain (EC 3.6.3.14)	2582.41	fig|67575.7.peg.3654	Type IV pilus biogenesis protein PilM	2486.57
fig|67575.7.peg.1102	Lipase-like protein	2483.2	fig|67575.7.peg.1060	Flagellin protein FlaA	2556.66	fig|67575.7.peg.3010	SSU ribosomal protein S4p (S9e)	2276.57	fig|67575.7.peg.1452	Glycine dehydrogenase [decarboxylating] (glycine cleavage system P protein) (EC 1.4.4.2)	2469.65	fig|67575.7.peg.3011	ATP synthase delta chain (EC 3.6.3.14)	2568.58	fig|67575.7.peg.541	Butyryl-CoA dehydrogenase (EC 1.3.99.2)	2397.74
fig|67575.7.peg.3644	Aspartokinase (EC 2.7.2.4)	2479.12	fig|67575.7.peg.1060	Flagellin protein FlaA	2556.66	fig|67575.7.peg.608	TonB system biopolymer transport component	2255.28	fig|67575.7.peg.3654	Type IV pilus biogenesis protein PilM	2436.86	fig|67575.7.peg.3042	Lipase-like protein	2566.03	fig|67575.7.peg.2998	LSU ribosomal protein L24p (L26e)	2396.47
fig|67575.7.peg.3644	Homoserine dehydrogenase (EC 1.1.1.3)	2479.12	fig|67575.7.peg.563	Peptidoglycan-associated lipoprotein precursor	2547.38	fig|67575.7.peg.2995	LSU ribosomal protein L16p (L10e)	2246.02	fig|67575.7.peg.1060	Flagellin protein FlaA	2417	fig|67575.7.peg.3043	SSU ribosomal protein S7p (S5e)	2555.57	fig|67575.7.peg.2153	uncharacterized conserved secreted protein, distantly related to OmpA family	2392.79
fig|67575.7.peg.3644	Aspartokinase (EC 2.7.2.4)	2479.12	fig|67575.7.peg.2539	ATP synthase beta chain (EC 3.6.3.14)	2397.51	fig|67575.7.peg.2999	LSU ribosomal protein L5p (L11e)	2239.76	fig|67575.7.peg.1060	Flagellin protein FlaA	2417	fig|67575.7.peg.3044	DNA-binding protein HU-beta	2532.76	fig|67575.7.peg.1967	GTP pyrophosphokinase (EC 2.7.6.5) (p)ppGpp synthetase I	2382.74
fig|67575.7.peg.3644	Homoserine dehydrogenase (EC 1.1.1.3)	2479.12	fig|67575.7.peg.3424	Succinate dehydrogenase flavoprotein subunit (EC 1.3.99.1)	2395.95	fig|67575.7.peg.2541	ATP synthase alpha chain (EC 3.6.3.14)	2186.08	fig|67575.7.peg.3424	Succinate dehydrogenase flavoprotein subunit (EC 1.3.99.1)	2415.8	fig|67575.7.peg.3044	Cytochrome c oxidase polypeptide II (EC 1.9.3.1)	2532.02	fig|67575.7.peg.1967	GTP pyrophosphokinase (EC 2.7.6.5) (p)ppGpp synthetase I	2382.74
fig|67575.7.peg.3644	Aspartokinase (EC 2.7.2.4)	2479.12	fig|67575.7.peg.3424	Succinate dehydrogenase flavoprotein subunit (EC 1.3.99.1)	2395.95	fig|67575.7.peg.195	DNA-binding protein HU-beta	2169.16	fig|67575.7.peg.3424	Succinate dehydrogenase flavoprotein subunit (EC 1.3.99.1)	2415.8	fig|67575.7.peg.3045	Dihydrolipoamide acetyltransferase component of pyruvate dehydrogenase complex (EC 2.3.1.12)	2508.38	fig|67575.7.peg.1805	Dihydrolipoamide acetyltransferase component of pyruvate dehydrogenase complex (EC 2.3.1.12)	2362.69
fig|67575.7.peg.1209	RNA polymerase sigma factor RpoS	2469.42	fig|67575.7.peg.3424	Succinate dehydrogenase flavoprotein subunit (EC 1.3.99.1)	2395.95	fig|67575.7.peg.174	Chemotaxis protein CheV (EC 2.7.3.-)	2089.44	fig|67575.7.peg.3424	Succinate dehydrogenase flavoprotein subunit (EC 1.3.99.1)	2415.8	fig|67575.7.peg.3045	Dihydrolipoamide acetyltransferase component of pyruvate dehydrogenase complex (EC 2.3.1.12)	2508.38	fig|67575.7.peg.1805	Dihydrolipoamide acetyltransferase component of pyruvate dehydrogenase complex (EC 2.3.1.12)	2362.69
fig|67575.7.peg.3643	Cystathionine gamma-synthase (EC 2.5.1.48)	2445.01	fig|67575.7.peg.2054	Cold shock protein CspD	2395.8	fig|67575.7.peg.174	Chemotaxis protein CheV (EC 2.7.3.-)	2089.44	fig|67575.7.peg.3426	2-oxoglutarate dehydrogenase E1 component (EC 1.2.4.2)	2409.84	fig|67575.7.peg.3047	Dihydrolipoamide acetyltransferase component of pyruvate dehydrogenase complex (EC 2.3.1.12)	2508.38	fig|67575.7.peg.1805	Dihydrolipoamide acetyltransferase component of pyruvate dehydrogenase complex (EC 2.3.1.12)	2362.69
fig|67575.7.peg.1929	Twitching motility protein PilT	2406.1	fig|67575.7.peg.1779	Cell division protein FtsZ (EC 3.4.24.-)	2379.56	fig|67575.7.peg.3160	Translation initiation factor 3	2082.31	fig|67575.7.peg.3426	2-oxoglutarate dehydrogenase E1 component (EC 1.2.4.2)	2409.84	fig|67575.7.peg.3048	Flagellin protein FlaA	2494.26	fig|67575.7.peg.386	hypothetical protein	2361.09
fig|67575.7.peg.1422	Phosphate ABC transporter periplasmic phosphate-binding protein PstS (TC 3.A.1.7.1)	2403.7	fig|67575.7.peg.2541	ATP synthase alpha chain (EC 3.6.3.14)	2365.9	fig|67575.7.peg.3160	Translation initiation factor 3	2082.31	fig|67575.7.peg.31	Tail-specific protease precursor (EC 3.4.21.102)	2385.56	fig|67575.7.peg.3048	Flagellin protein FlaA	2494.26	fig|67575.7.peg.3004	SSU ribosomal protein S5p (S2e)	2346.76
fig|67575.7.peg.1422	Phosphate ABC transporter periplasmic phosphate-binding protein PstS (TC 3.A.1.7.1)	2403.7	fig|67575.7.peg.165	hypothetical protein	2358.01	fig|67575.7.peg.1301	Ribosome modulation factor	2079.06	fig|67575.7.peg.2989	LSU ribosomal protein L4p (L1e)	2365.13	fig|67575.7.peg.3048	hypothetical protein	2484.95	fig|67575.7.peg.21	NAD-specific glutamate dehydrogenase (EC 1.4.1.2) large form	2290.87
fig|67575.7.peg.3608	TonB-dependent receptor	2377.2	fig|67575.7.peg.1913	hypothetical protein	2354.77	fig|67575.7.peg.1301	Ribosome modulation factor	2079.06	fig|67575.7.peg.3501	hypothetical protein	2349.73	fig|67575.7.peg.3048	SSU ribosomal protein S3p (S3e)	2484.24	fig|67575.7.peg.21	NAD-specific glutamate dehydrogenase (EC 1.4.1.2) large form	2290.87
fig|67575.7.peg.608	TonB system biopolymer transport component	2298.95	fig|67575.7.peg.2995	LSU ribosomal protein L16p (L10e)	2312.65	fig|67575.7.peg.1980	RNA polymerase sigma factor RpoE	2054.52	fig|67575.7.peg.3006	LSU ribosomal protein L15p (L27Ae)	2277.21	fig|67575.7.peg.3048	Chromosome (plasmid) partitioning protein ParA	2474.21	fig|67575.7.peg.199	Cell division trigger factor (EC 5.2.1.8)	2281.97
fig|67575.7.peg.2995	LSU ribosomal protein L16p (L10e)	2288.55	fig|67575.7.peg.2056	ATP-dependent Clp protease ATP-binding subunit ClpA	2292.62	fig|67575.7.peg.3004	SSU ribosomal protein S5p (S2e)	2030.09	fig|67575.7.peg.2998	LSU ribosomal protein L24p (L26e)	2270.88	fig|67575.7.peg.3200	FIG01200701: possible membrane protein	2466.45	fig|67575.7.peg.195	DNA-binding protein HU-beta	2274.79
fig|67575.7.peg.1060	Flagellin protein FlaA	2279.58	fig|67575.7.peg.2894	Urocanate hydratase (EC 4.2.1.49)	2251.8	fig|67575.7.peg.3426	2-oxoglutarate dehydrogenase E1 component (EC 1.2.4.2)	1996.28	fig|67575.7.peg.3004	SSU ribosomal protein S5p (S2e)	2259.47	fig|67575.7.peg.3424	Methyl-accepting chemotaxis protein I (serine chemoreceptor protein)	2457.04	fig|67575.7.peg.3006	LSU ribosomal protein L15p (L27Ae)	2255.26
fig|67575.7.peg.1060	Flagellin protein FlaA	2279.58	fig|67575.7.peg.2994	SSU ribosomal protein S3p (S3e)	2227.57	fig|67575.7.peg.3426	2-oxoglutarate dehydrogenase E1 component (EC 1.2.4.2)	1996.28	fig|67575.7.peg.2316	Membrane-fusion protein	2181.77	fig|67575.7.peg.3424	LSU ribosomal protein L24p (L26e)	2453.56	fig|67575.7.peg.2541	ATP synthase alpha chain (EC 3.6.3.14)	2211.77
fig|67575.7.peg.476	Na(+)-translocating NADH-quinone reductase subunit F (EC 1.6.5.-)	2255.45	fig|67575.7.peg.1075	Negative regulator of flagellin synthesis FlgM	2225.42	fig|67575.7.peg.199	Cell division trigger factor (EC 5.2.1.8)	1995.63	fig|67575.7.peg.2111	Proline dehydrogenase (EC 1.5.99.8) (Proline oxidase)	2108.65	fig|67575.7.peg.3424	Succinate dehydrogenase flavoprotein subunit (EC 1.3.99.1)	2447.26	fig|67575.7.peg.1779	Cell division protein FtsZ (EC 3.4.24.-)	2207.52
fig|67575.7.peg.3685	diguanylate cyclase/phosphodiesterase (GGDEF & EAL domains) with PAS/PAC sensor(s)	2244.34	fig|67575.7.peg.386	hypothetical protein	2223.93	fig|67575.7.peg.732	hypothetical protein	1979.37	fig|67575.7.peg.2111	Proline dehydrogenase (EC 1.5.99.8) (Proline oxidase)	2108.65	fig|67575.7.peg.3426	Succinate dehydrogenase flavoprotein subunit (EC 1.3.99.1)	2447.26	fig|67575.7.peg.1018	Flagellar hook-length control protein FliK	2191.89
fig|67575.7.peg.2219	Predicted ATPase related to phosphate starvation-inducible protein PhoH	2222.16	fig|67575.7.peg.3002	LSU ribosomal protein L6p (L9e)	2195.45	fig|67575.7.peg.31	Tail-specific protease precursor (EC 3.4.21.102)	1956.85	fig|67575.7.peg.386	hypothetical protein	2107.29	fig|67575.7.peg.3426	Succinate dehydrogenase flavoprotein subunit (EC 1.3.99.1)	2447.26	fig|67575.7.peg.1032	N-Acetylneuraminate cytidylyltransferase (EC 2.7.7.43)	2180.38
fig|67575.7.peg.3006	LSU ribosomal protein L15p (L27Ae)	2221.04	fig|67575.7.peg.634	Large extracellular alpha-helical protein	2162.95	fig|67575.7.peg.1452	Glycine dehydrogenase [decarboxylating] (glycine cleavage system P protein) (EC 1.4.4.2)	1952.09	fig|67575.7.peg.2153	uncharacterized conserved secreted protein, distantly related to OmpA family	2097.59	fig|67575.7.peg.3427	2-oxoglutarate dehydrogenase E1 component (EC 1.2.4.2)	2382.63	fig|67575.7.peg.1032	N-Acetylneuraminate cytidylyltransferase (EC 2.7.7.43)	2180.38
fig|67575.7.peg.710	2-keto-3-deoxy-D-arabino-heptulosonate-7-phosphate synthase I alpha (EC 2.5.1.54)	2220.47	fig|67575.7.peg.195	DNA-binding protein HU-beta	2143.48	fig|67575.7.peg.1452	Glycine dehydrogenase [decarboxylating] (glycine cleavage system P protein) (EC 1.4.4.2)	1952.09	fig|67575.7.peg.2995	LSU ribosomal protein L16p (L10e)	2076.11	fig|67575.7.peg.3427	2-oxoglutarate dehydrogenase E1 component (EC 1.2.4.2)	2382.63	fig|67575.7.peg.2111	Proline dehydrogenase (EC 1.5.99.8) (Proline oxidase)	2164.65
fig|67575.7.peg.710	2-keto-3-deoxy-D-arabino-heptulosonate-7-phosphate synthase I alpha (EC 2.5.1.54)	2220.47	fig|67575.7.peg.1452	Glycine dehydrogenase [decarboxylating] (glycine cleavage system P protein) (EC 1.4.4.2)	2143.04	fig|67575.7.peg.1422	Phosphate ABC transporter periplasmic phosphate-binding protein PstS (TC 3.A.1.7.1)	1863.4	fig|67575.7.peg.3427	Dihydrolipoamide succinyltransferase component (E2) of 2-oxoglutarate dehydrogenase complex (EC 2.3.1.61)	2049.46	fig|67575.7.peg.3501	Chemotaxis protein CheV (EC 2.7.3.-)	2370.29	fig|67575.7.peg.2111	Proline dehydrogenase (EC 1.5.99.8) (Proline oxidase)	2164.65
fig|67575.7.peg.3715	Translation initiation factor 2	2213.95	fig|67575.7.peg.1452	Glycine dehydrogenase [decarboxylating] (glycine cleavage system P protein) (EC 1.4.4.2)	2143.04	fig|67575.7.peg.1422	Phosphate ABC transporter periplasmic phosphate-binding protein PstS (TC 3.A.1.7.1)	1863.4	fig|67575.7.peg.3427	Dihydrolipoamide succinyltransferase component (E2) of 2-oxoglutarate dehydrogenase complex (EC 2.3.1.61)	2049.46	fig|67575.7.peg.3589	Chemotaxis protein CheV (EC 2.7.3.-)	2370.29	fig|67575.7.peg.25	FIG067310: hypothetical protein	2158.24
fig|67575.7.peg.3715	Translation initiation factor 2	2213.95	fig|67575.7.peg.2111	Proline dehydrogenase (EC 1.5.99.8) (Proline oxidase)	2127.79	fig|67575.7.peg.3685	diguanylate cyclase/phosphodiesterase (GGDEF & EAL domains) with PAS/PAC sensor(s)	1861.06	fig|67575.7.peg.2242	Oar-like outer membrane protein protein, OmpA family	2000.96	fig|67575.7.peg.3591	SSU ribosomal protein S2p (SAe)	2369.72	fig|67575.7.peg.3000	SSU ribosomal protein S14p (S29e) @ SSU ribosomal protein S14p (S29e), zinc-independent	2098.22
fig|67575.7.peg.1059	Flagellin protein FlaA	2190.7	fig|67575.7.peg.2111	Proline dehydrogenase (EC 1.5.99.8) (Proline oxidase)	2127.79	fig|67575.7.peg.3047	SSU ribosomal protein S7p (S5e)	1855.25	fig|67575.7.peg.3000	SSU ribosomal protein S14p (S29e) @ SSU ribosomal protein S14p (S29e), zinc-independent	1998.61	fig|67575.7.peg.3654	Type IV pilus biogenesis protein PilM	2366.78	fig|67575.7.peg.3046	SSU ribosomal protein S12p (S23e)	2090.09
fig|67575.7.peg.1059	Flagellin protein FlaA	2190.7	fig|67575.7.peg.1555	UDP-N-acetylglucosamine 1-carboxyvinyltransferase (EC 2.5.1.7)	2084.56	fig|67575.7.peg.2515	membrane protein, putative	1847.96	fig|67575.7.peg.1779	Cell division protein FtsZ (EC 3.4.24.-)	1997.72	fig|67575.7.peg.3710	hypothetical protein	2339.22	fig|67575.7.peg.3046	SSU ribosomal protein S12p (S23e)	2090.09
fig|67575.7.peg.2991	LSU ribosomal protein L2p (L8e)	2185.57	fig|67575.7.peg.1555	UDP-N-acetylglucosamine 1-carboxyvinyltransferase (EC 2.5.1.7)	2084.56	fig|67575.7.peg.1056	Flagellin protein FlaG	1832.56	fig|67575.7.peg.1805	Dihydrolipoamide acetyltransferase component of pyruvate dehydrogenase complex (EC 2.3.1.12)	1969.21	fig|67575.7.peg.3710	LSU ribosomal protein L6p (L9e)	2313.27	fig|67575.7.peg.2539	ATP synthase beta chain (EC 3.6.3.14)	2075.99
fig|67575.7.peg.21	NAD-specific glutamate dehydrogenase (EC 1.4.1.2) large form	2164.37	fig|67575.7.peg.476	Na(+)-translocating NADH-quinone reductase subunit F (EC 1.6.5.-)	2068.74	fig|67575.7.peg.1463	hypothetical protein	1827.58	fig|67575.7.peg.1805	Dihydrolipoamide acetyltransferase component of pyruvate dehydrogenase complex (EC 2.3.1.12)	1969.21	fig|67575.7.peg.3715	FIG00487358: hypothetical protein	2298.02	fig|67575.7.peg.3002	LSU ribosomal protein L6p (L9e)	2072.35
fig|67575.7.peg.21	NAD-specific glutamate dehydrogenase (EC 1.4.1.2) large form	2164.37	fig|67575.7.peg.275	TonB-dependent receptor	2045.8	fig|67575.7.peg.3006	LSU ribosomal protein L15p (L27Ae)	1812.22	fig|67575.7.peg.1805	Dihydrolipoamide acetyltransferase component of pyruvate dehydrogenase complex (EC 2.3.1.12)	1969.21	fig|67575.7.peg.3715	hypothetical protein	2266.54	fig|67575.7.peg.417	Predicted sucrose-specific TonB-dependent receptor	2050.3
fig|67575.7.peg.607	MotA/TolQ/ExbB proton channel family protein	2163.43	fig|67575.7.peg.3427	Dihydrolipoamide succinyltransferase component (E2) of 2-oxoglutarate dehydrogenase complex (EC 2.3.1.61)	2026.18	fig|67575.7.peg.1073	Chemotaxis protein CheV (EC 2.7.3.-)	1807.56	fig|67575.7.peg.3160	Translation initiation factor 3	1947.95	fig|67575.7.peg.429	FIG01206074: hypothetical protein	2247.65	fig|67575.7.peg.3424	Succinate dehydrogenase flavoprotein subunit (EC 1.3.99.1)	2046.27
fig|67575.7.peg.732	hypothetical protein	2145.42	fig|67575.7.peg.3427	Dihydrolipoamide succinyltransferase component (E2) of 2-oxoglutarate dehydrogenase complex (EC 2.3.1.61)	2026.18	fig|67575.7.peg.1073	Chemotaxis protein CheV (EC 2.7.3.-)	1807.56	fig|67575.7.peg.3160	Translation initiation factor 3	1947.95	fig|67575.7.peg.476	SSU ribosomal protein S14p (S29e) @ SSU ribosomal protein S14p (S29e), zinc-independent	2234.75	fig|67575.7.peg.3424	Succinate dehydrogenase flavoprotein subunit (EC 1.3.99.1)	2046.27
fig|67575.7.peg.48	Glycogen phosphorylase (EC 2.4.1.1)	2144.2	fig|67575.7.peg.417	Predicted sucrose-specific TonB-dependent receptor	2014.94	fig|67575.7.peg.2038	Ferric siderophore transport system periplasmic binding protein TonB	1803.2	fig|67575.7.peg.3708	Cell division protein FtsH (EC 3.4.24.-)	1937.61	fig|67575.7.peg.541	Chemotaxis response - phosphatase CheZ	2207.74	fig|67575.7.peg.3424	Succinate dehydrogenase flavoprotein subunit (EC 1.3.99.1)	2046.27
fig|67575.7.peg.48	Glycogen phosphorylase (EC 2.4.1.1)	2144.2	fig|67575.7.peg.25	FIG067310: hypothetical protein	2013.95	fig|67575.7.peg.2038	Ferric siderophore transport system periplasmic binding protein TonB	1803.2	fig|67575.7.peg.716	SSU ribosomal protein S16p	1933.33	fig|67575.7.peg.563	2-keto-3-deoxy-D-arabino-heptulosonate-7-phosphate synthase I alpha (EC 2.5.1.54)	2194.39	fig|67575.7.peg.3426	2-oxoglutarate dehydrogenase E1 component (EC 1.2.4.2)	2029.08
fig|67575.7.peg.2541	ATP synthase alpha chain (EC 3.6.3.14)	2134.17	fig|67575.7.peg.3426	2-oxoglutarate dehydrogenase E1 component (EC 1.2.4.2)	1984.26	fig|67575.7.peg.2038	Ferric siderophore transport system periplasmic binding protein TonB	1803.2	fig|67575.7.peg.1967	GTP pyrophosphokinase (EC 2.7.6.5) (p)ppGpp synthetase I	1926.26	fig|67575.7.peg.581	2-keto-3-deoxy-D-arabino-heptulosonate-7-phosphate synthase I alpha (EC 2.5.1.54)	2194.39	fig|67575.7.peg.3426	2-oxoglutarate dehydrogenase E1 component (EC 1.2.4.2)	2029.08
fig|67575.7.peg.3010	SSU ribosomal protein S4p (S9e)	2133.17	fig|67575.7.peg.3426	2-oxoglutarate dehydrogenase E1 component (EC 1.2.4.2)	1984.26	fig|67575.7.peg.1155	LSU ribosomal protein L25p	1798.43	fig|67575.7.peg.1967	GTP pyrophosphokinase (EC 2.7.6.5) (p)ppGpp synthetase I	1926.26	fig|67575.7.peg.582	Dihydrolipoamide succinyltransferase component (E2) of 2-oxoglutarate dehydrogenase complex (EC 2.3.1.61)	2192.76	fig|67575.7.peg.2995	LSU ribosomal protein L16p (L10e)	1956.57
fig|67575.7.peg.582	hypothetical protein	2131.16	fig|67575.7.peg.3654	Type IV pilus biogenesis protein PilM	1972.54	fig|67575.7.peg.1497	hypothetical protein	1789.53	fig|67575.7.peg.1301	Ribosome modulation factor	1908.03	fig|67575.7.peg.603	Dihydrolipoamide succinyltransferase component (E2) of 2-oxoglutarate dehydrogenase complex (EC 2.3.1.61)	2192.76	fig|67575.7.peg.623	hypothetical protein	1936.58
fig|67575.7.peg.1828	Methyl-accepting chemotaxis protein	2114.71	fig|67575.7.peg.3001	SSU ribosomal protein S8p (S15Ae)	1959.33	fig|67575.7.peg.3719	Polyribonucleotide nucleotidyltransferase (EC 2.7.7.8)	1777.28	fig|67575.7.peg.1301	Ribosome modulation factor	1908.03	fig|67575.7.peg.607	Phosphoglucosamine mutase (EC 5.4.2.10)	2184.01	fig|67575.7.peg.1513	Alkyl sulfatase (EC 3.1.6.-)	1929.55
fig|67575.7.peg.581	hypothetical protein	2105.15	fig|67575.7.peg.1059	Flagellin protein FlaA	1936.73	fig|67575.7.peg.2316	Membrane-fusion protein	1772.31	fig|67575.7.peg.1056	Flagellin protein FlaG	1902.66	fig|67575.7.peg.608	Phosphoglucosamine mutase (EC 5.4.2.10)	2184.01	fig|67575.7.peg.3710	Phosphoglucosamine mutase (EC 5.4.2.10)	1925.55
fig|67575.7.peg.3011	DNA-directed RNA polymerase alpha subunit (EC 2.7.7.6)	2103.59	fig|67575.7.peg.1059	Flagellin protein FlaA	1936.73	fig|67575.7.peg.1680	Chemotaxis protein CheC -- inhibitor of MCP methylation	1764.49	fig|67575.7.peg.3002	LSU ribosomal protein L6p (L9e)	1882.22	fig|67575.7.peg.609	Phosphate ABC transporter periplasmic phosphate-binding protein PstS (TC 3.A.1.7.1)	2175.12	fig|67575.7.peg.3710	Phosphoglucosamine mutase (EC 5.4.2.10)	1925.55
fig|67575.7.peg.2756	ABC-type phosphate transport system, periplasmic component	2100.81	fig|67575.7.peg.2003	FIG01065953: hypothetical protein	1933.38	fig|67575.7.peg.1680	Chemotaxis protein CheC -- inhibitor of MCP methylation	1764.49	fig|67575.7.peg.1004	Chemotaxis response - phosphatase CheZ	1874.85	fig|67575.7.peg.62	Phosphate ABC transporter periplasmic phosphate-binding protein PstS (TC 3.A.1.7.1)	2175.12	fig|67575.7.peg.3708	Cell division protein FtsH (EC 3.4.24.-)	1923.88
fig|67575.7.peg.386	hypothetical protein	2096.28	fig|67575.7.peg.2153	uncharacterized conserved secreted protein, distantly related to OmpA family	1908.34	fig|67575.7.peg.2997	LSU ribosomal protein L14p (L23e)	1763.8	fig|67575.7.peg.1340	Chromosome (plasmid) partitioning protein ParA	1863.22	fig|67575.7.peg.623	Flagellin protein FlaG	2134.18	fig|67575.7.peg.1452	Glycine dehydrogenase [decarboxylating] (glycine cleavage system P protein) (EC 1.4.4.2)	1891.06
fig|67575.7.peg.609	Fructose-bisphosphate aldolase class II (EC 4.1.2.13)	2089.96	fig|67575.7.peg.3708	Cell division protein FtsH (EC 3.4.24.-)	1906.74	fig|67575.7.peg.1734	Extracellular protease precursor (EC 3.4.21.-)	1763.61	fig|67575.7.peg.2542	ATP synthase delta chain (EC 3.6.3.14)	1777.53	fig|67575.7.peg.634	Chemotaxis protein CheV (EC 2.7.3.-)	2124.15	fig|67575.7.peg.1452	Glycine dehydrogenase [decarboxylating] (glycine cleavage system P protein) (EC 1.4.4.2)	1891.06
fig|67575.7.peg.3658	Type IV pilus biogenesis protein PilQ	2071.6	fig|67575.7.peg.3009	SSU ribosomal protein S11p (S14e)	1839.54	fig|67575.7.peg.2996	LSU ribosomal protein L29p (L35e)	1739.91	fig|67575.7.peg.1699	hypothetical protein	1760.43	fig|67575.7.peg.710	Chemotaxis protein CheV (EC 2.7.3.-)	2124.15	fig|67575.7.peg.3160	Translation initiation factor 3	1865.44
fig|67575.7.peg.678	Malonyl CoA-acyl carrier protein transacylase (EC 2.3.1.39)	2066.33	fig|67575.7.peg.3008	SSU ribosomal protein S13p (S18e)	1827.62	fig|67575.7.peg.1004	Chemotaxis response - phosphatase CheZ	1726.32	fig|67575.7.peg.3046	SSU ribosomal protein S12p (S23e)	1743.5	fig|67575.7.peg.710	Fructose-bisphosphate aldolase class II (EC 4.1.2.13)	2029.42	fig|67575.7.peg.3160	Translation initiation factor 3	1865.44
fig|67575.7.peg.2176	MSHA pilin protein MshB	2030.08	fig|67575.7.peg.3160	Translation initiation factor 3	1804.52	fig|67575.7.peg.2787	hypothetical protein	1708.78	fig|67575.7.peg.3046	SSU ribosomal protein S12p (S23e)	1743.5	fig|67575.7.peg.714	Butyryl-CoA dehydrogenase (EC 1.3.99.2)	2012.52	fig|67575.7.peg.2994	SSU ribosomal protein S3p (S3e)	1860.2
fig|67575.7.peg.2516	Sterol desaturase	2009.11	fig|67575.7.peg.3160	Translation initiation factor 3	1804.52	fig|67575.7.peg.1979	Sigma factor RpoE negative regulatory protein RseA	1691.85	fig|67575.7.peg.562	tolB protein precursor periplasmic protein involved in the tonb-independent uptake of group A colicins	1732.84	fig|67575.7.peg.714	Putative amino acid ABC transporter, periplasmic amino acid-binding protein	1996.39	fig|67575.7.peg.2003	FIG01065953: hypothetical protein	1847.6
fig|67575.7.peg.3004	SSU ribosomal protein S5p (S2e)	2002.63	fig|67575.7.peg.562	tolB protein precursor periplasmic protein involved in the tonb-independent uptake of group A colicins	1741.57	fig|67575.7.peg.1979	Sigma factor RpoE negative regulatory protein RseA	1691.85	fig|67575.7.peg.417	Predicted sucrose-specific TonB-dependent receptor	1723.61	fig|67575.7.peg.714	membrane protein, putative	1992.85	fig|67575.7.peg.1555	UDP-N-acetylglucosamine 1-carboxyvinyltransferase (EC 2.5.1.7)	1831.34
			fig|67575.7.peg.541	Butyryl-CoA dehydrogenase (EC 1.3.99.2)	1729.42	fig|67575.7.peg.3427	Dihydrolipoamide succinyltransferase component (E2) of 2-oxoglutarate dehydrogenase complex (EC 2.3.1.61)	1685.23	fig|67575.7.peg.623	hypothetical protein	1723.47	fig|67575.7.peg.715	SSU ribosomal protein S8p (S15Ae)	1991.05	fig|67575.7.peg.1555	UDP-N-acetylglucosamine 1-carboxyvinyltransferase (EC 2.5.1.7)	1831.34
			fig|67575.7.peg.3428	Succinyl-CoA ligase [ADP-forming] beta chain (EC 6.2.1.5)	1673.12	fig|67575.7.peg.3427	Dihydrolipoamide succinyltransferase component (E2) of 2-oxoglutarate dehydrogenase complex (EC 2.3.1.61)	1685.23	fig|67575.7.peg.609	Fructose-bisphosphate aldolase class II (EC 4.1.2.13)	1710.33	fig|67575.7.peg.936	FIG01065953: hypothetical protein	1988.31	fig|67575.7.peg.275	TonB-dependent receptor	1826.9
			fig|67575.7.peg.3428	Succinyl-CoA ligase [ADP-forming] beta chain (EC 6.2.1.5)	1673.12				fig|67575.7.peg.605	Biopolymer transport protein ExbD/TolR	1694.44				fig|67575.7.peg.562	tolB protein precursor periplasmic protein involved in the tonb-independent uptake of group A colicins	1822.96
			fig|67575.7.peg.3710	Phosphoglucosamine mutase (EC 5.4.2.10)	1621.37										fig|67575.7.peg.476	Na(+)-translocating NADH-quinone reductase subunit F (EC 1.6.5.-)	1815.24
			fig|67575.7.peg.3710	Phosphoglucosamine mutase (EC 5.4.2.10)	1621.37										fig|67575.7.peg.3427	Dihydrolipoamide succinyltransferase component (E2) of 2-oxoglutarate dehydrogenase complex (EC 2.3.1.61)	1810
															fig|67575.7.peg.3427	Dihydrolipoamide succinyltransferase component (E2) of 2-oxoglutarate dehydrogenase complex (EC 2.3.1.61)	1810
