# Supplementary material for: Direct effects of organic pollutants on the growth and gene expression of the Baltic Sea model bacterium Rheinheimera sp. BAL341
Source: Microb Biotechnol. 2019 Jul 4;12(5):892–906. doi: 10.1111/1751-7915.13441 (PMC6680617; doi:10.1111/1751-7915.13441)
Supplement: Supplementary file 3 — Table S3. Gene list showing the top 50 most highly expressed and high fold‐change differentially expressed genes (denoted with positive logFC*logCPM values), and the 50 genes with strongest decrease in relative expression abundance and fold‐change (denoted with negative logFC*logCPM values) in the MIX treatment compared to controls. [file MBT2-12-892-s003.xlsx]

## Sheet: Mix_sig_top_50
geneid	Category	Subcategory	Subsystem	Role	logCPM	logFC	logCPM_logFC	MIX_A	MIX_B	MIX_C	Control_A	Control_C
Top 50 strongest increasing genes.
Please notice that one gene can have more then one SEED category.
fig|67575.7.peg.81	Stress Response	Cold shock	Cold shock CspA family of proteins	Cold shock protein CspA	9.701425969730371	3.383288268119674	32.82272066742029	1937	2220	4122	81	400
fig|67575.7.peg.199	Not in SEED	Not in SEED	Bacterial Cell Division	Cell division trigger factor (EC 5.2.1.8)	11.04525436953262	2.589389411055658	28.600464706884004	3856	4798	9848	420	1198
fig|67575.7.peg.1400	Not in SEED	Not in SEED	- none -	Alkane-1 monooxygenase (EC 1.14.15.3)	8.346817100283994	3.390674602368923	28.301340752551557	1766	4609	3268	103	336
fig|67575.7.peg.327	Not in SEED	Not in SEED	- none -	Peptide transport system permease protein sapC (TC 3.A.1.5.5)	9.533425087671816	2.9224748888831305	27.861195423769338	1138	2535	4221	75	541
fig|67575.7.peg.1155	Protein Metabolism	Protein biosynthesis	Ribosome LSU bacterial	LSU ribosomal protein L25p	10.32833993928925	2.230579381319076	23.03818211183292	2868	5575	9155	452	1458
fig|67575.7.peg.182	Amino Acids and Derivatives	Lysine threonine methionine and cysteine	Methionine Degradation	Methionine gamma-lyase (EC 4.4.1.11)	9.527919314651085	2.385891240399999	22.732579232063983	995	1444	1246	94	273
fig|67575.7.peg.2563	Protein Metabolism	Protein biosynthesis	Ribosome LSU bacterial	LSU ribosomal protein L34p	5.888776575182686	3.8561308330623465	22.707892920577244	158	740	403	7	33
fig|67575.7.peg.2153	Not in SEED	Not in SEED	- none -	uncharacterized conserved secreted protein, distantly related to OmpA family	10.785848620188238	2.0390776639636896	21.993183008319416	4097	11320	9220	735	1980
fig|67575.7.peg.3206	Protein Metabolism	Protein biosynthesis	Ribosome LSU bacterial	LSU ribosomal protein L31p	8.212569479078347	2.657183252347691	21.822302078548784	846	2153	704	72	190
fig|67575.7.peg.3206	Protein Metabolism	Protein biosynthesis	Ribosome LSU bacterial	LSU ribosomal protein L31p zinc-dependent	8.212569479078347	2.657183252347691	21.822302078548784	846	2153	704	72	190
fig|67575.7.peg.2279	Not in SEED	Not in SEED	CBSS-312309.3.peg.1965; <br>Ribosome recycling related cluster	SSU ribosomal protein S2p (SAe)	11.44252950559282	1.8416656572106684	21.073313622070064	5114	8259	11265	624	3447
fig|67575.7.peg.2436	Protein Metabolism	Protein biosynthesis	Translation elongation factor G family	Translation elongation factor G paralog	9.973875291640407	2.079382724618646	20.739503978937822	1512	4228	5905	305	1049
fig|67575.7.peg.2436	Protein Metabolism	Protein biosynthesis	Translation elongation factors bacterial	Translation elongation factor G paralog	9.973875291640407	2.079382724618646	20.739503978937822	1512	4228	5905	305	1049
fig|67575.7.peg.2436	Virulence Disease and Defense	Resistance to antibiotics and toxic compounds	Tetracycline resistance ribosome protection type too	Translation elongation factor G paralog	9.973875291640407	2.079382724618646	20.739503978937822	1512	4228	5905	305	1049
fig|67575.7.peg.213	Virulence Disease and Defense	Bacteriocins ribosomally synthesized antibacterial peptides	Colicin V and Bacteriocin Production Cluster	Acetyl-coenzyme A carboxyl transferase beta chain (EC 6.4.1.2)	7.9817721526841945	2.5630158070757645	20.457408195806742	394	990	1739	34	277
fig|67575.7.peg.213	Fatty Acids Lipids and Isoprenoids	Fatty acids	Fatty Acid Biosynthesis FASII	Acetyl-coenzyme A carboxyl transferase beta chain (EC 6.4.1.2)	7.9817721526841945	2.5630158070757645	20.457408195806742	394	990	1739	34	277
fig|67575.7.peg.3543	Hypothetical proteins	Hypothetical proteins	- none -	hypothetical protein	7.122926785155684	2.8125622578951193	20.033675041679093	382	1101	372	31	85
fig|67575.7.peg.449	Regulation and Cell signaling	Regulation and Cell signaling	Zinc regulated enzymes	C4-type zinc finger protein DksA/TraR family	7.05242463997459	2.8140277592185297	19.84571870668524	288	845	717	19	120
fig|67575.7.peg.180	Cofactors Vitamins Prosthetic Groups Pigments	Folate and pterines	Pterin carbinolamine dehydratase	Pterin-4-alpha-carbinolamine dehydratase (EC 4.2.1.96)	6.7424921105261815	2.8974907655667432	19.53630862715623	291	707	632	16	103
fig|67575.7.peg.713	Protein Metabolism	Protein biosynthesis	Ribosome LSU bacterial	LSU ribosomal protein L19p	10.059267003706475	1.92916522184945	19.405988060848255	1382	4357	5502	153	1614
fig|67575.7.peg.462	Regulation and Cell signaling	Programmed Cell Death and Toxin-antitoxin Systems	Toxin-antitoxin replicon stabilization systems	HigA protein (antitoxin to HigB)	6.286609717793971	3.0522387747332527	19.18823394226563	184	1303	256	26	43
fig|67575.7.peg.3160	Protein Metabolism	Protein biosynthesis	Translation initiation factors bacterial	Translation initiation factor 3	10.596449386224284	1.7356493842812333	18.39172085276743	3444	10675	7644	776	2126
fig|67575.7.peg.3160	Virulence Disease and Defense	Invasion and intracellular resistance	Mycobacterium virulence operon involved in protein synthesis (LSU ribosomal proteins)	Translation initiation factor 3	10.596449386224284	1.7356493842812333	18.39172085276743	3444	10675	7644	776	2126
fig|67575.7.peg.3464	Fatty Acids Lipids and Isoprenoids	Fatty acids	Fatty Acid Biosynthesis FASII	Acyl carrier protein	10.13757742580426	1.795154145612503	18.198514142400246	2450	5910	6276	479	1602
fig|67575.7.peg.3464	Fatty Acids Lipids and Isoprenoids	Phospholipids	Glycerolipid and Glycerophospholipid Metabolism in Bacteria	Acyl carrier protein	10.13757742580426	1.795154145612503	18.198514142400246	2450	5910	6276	479	1602
fig|67575.7.peg.2111	Respiration	Electron donating reactions	Respiratory dehydrogenases 1	Proline dehydrogenase (EC 1.5.99.8) (Proline oxidase)	10.694701738355667	1.6937724963767375	18.11439166137931	2166	5805	4724	212	2135
fig|67575.7.peg.2111	Amino Acids and Derivatives	Proline and 4-hydroxyproline	Proline 4-hydroxyproline uptake and utilization	Proline dehydrogenase (EC 1.5.99.8) (Proline oxidase)	10.694701738355667	1.6937724963767375	18.11439166137931	2166	5805	4724	212	2135
fig|67575.7.peg.34	Not in SEED	Not in SEED	CBSS-211586.1.peg.2357	Free methionine-(R)-sulfoxide reductase, contains GAF domain	8.078410983163241	2.153883435841944	17.399955604558937	724	1481	610	71	247
fig|67575.7.peg.209	Nucleosides and Nucleotides	Purines	De Novo Purine Biosynthesis	Amidophosphoribosyltransferase (EC 2.4.2.14)	8.28134351125464	2.0531154633420363	17.002554420204135	545	943	1922	77	394
fig|67575.7.peg.209	Virulence Disease and Defense	Bacteriocins ribosomally synthesized antibacterial peptides	Colicin V and Bacteriocin Production Cluster	Amidophosphoribosyltransferase (EC 2.4.2.14)	8.28134351125464	2.0531154633420363	17.002554420204135	545	943	1922	77	394
fig|67575.7.peg.275	Membrane Transport	Membrane Transport	Ton and Tol transport systems	TonB-dependent receptor	10.570103367317301	1.6071840241378272	16.98810126543782	1810	4202	5541	354	1708
fig|67575.7.peg.194	Protein Metabolism	Protein folding	Peptidyl-prolyl cis-trans isomerase	Peptidyl-prolyl cis-trans isomerase PpiD (EC 5.2.1.8)	9.905760848009127	1.687321828777483	16.71420650949515	1939	3374	4871	318	1459
fig|67575.7.peg.3718	Not in SEED	Not in SEED	- none -	SSU ribosomal protein S15p (S13e)	7.9405441851955905	2.102639993377124	16.696105772970416	561	1790	1124	74	322
fig|67575.7.peg.2910	Virulence Disease and Defense	Resistance to antibiotics and toxic compounds	Resistance to fluoroquinolones	DNA gyrase subunit A (EC 5.99.1.3)	10.127274847212925	1.6432907943124977	16.642057527897506	2023	4613	4252	281	1689
fig|67575.7.peg.2910	DNA Metabolism	DNA replication	DNA topoisomerases Type II ATP-dependent	DNA gyrase subunit A (EC 5.99.1.3)	10.127274847212925	1.6432907943124977	16.642057527897506	2023	4613	4252	281	1689
fig|67575.7.peg.2399	Hypothetical proteins	Hypothetical proteins	- none -	hypothetical protein	8.24951581849842	2.0153969333451798	16.626048882184268	767	1496	813	93	283
fig|67575.7.peg.1936	Not in SEED	Not in SEED	- none -	Sensory subunit of low CO2-induced protein complex, putative	6.349208770092966	2.609506353382115	16.56830062450704	391	1062	334	29	110
fig|67575.7.peg.3039	RNA Metabolism	Transcription	Transcription factors bacterial	Transcription antitermination protein NusG	7.617880304741291	2.1710913227584823	16.53911382743656	355	966	1468	61	259
fig|67575.7.peg.2201	Protein Metabolism	Protein biosynthesis	Ribosome LSU bacterial	LSU ribosomal protein L27p	7.846441164544304	2.102157495604527	16.49445510786672	433	599	1067	75	162
fig|67575.7.peg.2839	Not in SEED	Not in SEED	- none -	SSU ribosomal protein S20p	7.139633963957519	2.309050108355566	16.485772578095187	297	880	600	33	144
fig|67575.7.peg.223	Not in SEED	Not in SEED	- none -	Glyoxalase family protein	6.4038793419222415	2.538604999340442	16.256920112576783	139	555	945	17	138
fig|67575.7.peg.3459	Protein Metabolism	Protein biosynthesis	Ribosome LSU bacterial	LSU ribosomal protein L32p	7.405462147208772	2.1798864310704995	16.14306645050661	361	1026	1155	80	158
fig|67575.7.peg.3017	Hypothetical proteins	Hypothetical proteins	- none -	hypothetical protein	8.526728787642	1.8724965720624334	15.966270425765714	835	2009	1636	162	389
fig|67575.7.peg.1987	Not in SEED	Not in SEED	- none -	putative peptidase	7.6944085502894115	2.058222704813044	15.836806378313286	392	1555	807	40	301
fig|67575.7.peg.1203	Hypothetical proteins	Hypothetical proteins	- none -	hypothetical protein	6.770154839806406	2.3110253456805694	15.64599942897458	272	1368	248	45	91
fig|67575.7.peg.3653	Cell Wall and Capsule	Cell Wall and Capsule	Peptidoglycan Biosynthesis	Multimodular transpeptidase-transglycosylase (EC 2.4.1.129) (EC 3.4.-.-)	9.666417956108285	1.557333854685115	15.053839936583525	1972	4960	2733	399	1106
fig|67575.7.peg.3653	Membrane Transport	Protein and nucleoprotein secretion system Type IV	Type IV pilus	Multimodular transpeptidase-transglycosylase (EC 2.4.1.129) (EC 3.4.-.-)	9.666417956108285	1.557333854685115	15.053839936583525	1972	4960	2733	399	1106
fig|67575.7.peg.947	Membrane Transport	Protein secretion system Type II	General Secretion Pathway	General secretion pathway protein G	7.097384459602169	2.117932069609841	15.031778157341945	317	745	589	34	167
fig|67575.7.peg.1783	Not in SEED	Not in SEED	- none -	Protein export cytoplasm protein SecA ATPase RNA helicase (TC 3.A.5.1.1)	8.93497574220729	1.6583246283369086	14.8170903268952	843	2233	2233	172	676
fig|67575.7.peg.393	RNA Metabolism	Transcription	RNA polymerase bacterial	DNA-directed RNA polymerase omega subunit (EC 2.7.7.6)	5.837349986772771	2.3898334714307294	13.950294382845293	144	548	258	18	62
fig|67575.7.peg.2287	Cell Wall and Capsule	Gram-Negative cell wall components	Lipopolysaccharide assembly	Outer membrane protein assembly factor YaeT precursor	9.916546646917237	1.4057503535432296	13.940188954831834	2004	5288	3588	521	1307
fig|67575.7.peg.2566	Not in SEED	Not in SEED	Cell Division Subsystem including YidCD; <br>DNA replication cluster 1	DNA polymerase III beta subunit (EC 2.7.7.7)	8.458156165692722	1.5807087854298323	13.36988175964799	505	1493	1762	107	561
fig|67575.7.peg.1137	Not in SEED	Not in SEED	- none -	Peptidase, M23/M37 family	8.07897272421103	1.6430891969674037	13.274472805745457	657	2279	1066	128	456
fig|67575.7.peg.1851	Hypothetical proteins	Hypothetical proteins	- none -	hypothetical protein	6.495741652178196	2.0427649430133363	13.269273325941146	252	819	351	35	122
fig|67575.7.peg.1683	Nucleosides and Nucleotides	Purines	Purine conversions	Adenylate kinase (EC 2.7.4.3)	7.756118912857224	1.7107654277363997	13.26890008952857	473	1182	1241	102	327
fig|67575.7.peg.219	Hypothetical proteins	Hypothetical proteins	- none -	hypothetical protein	7.423016202042799	1.780814553868643	13.219015286200557	441	1671	894	77	336
fig|67575.7.peg.833	Not in SEED	Not in SEED	- none -	Fatty acid desaturase (EC 1.14.19.1); Delta-9 fatty acid desaturase (EC 1.14.19.1)	8.270756419090443	1.5827358421594073	13.090422626264436	651	1747	1009	136	381
fig|67575.7.peg.3522	Hypothetical proteins	Hypothetical proteins	- none -	FIG01058933: hypothetical protein	7.670003228051599	1.6962923146479958	13.010567529069247	348	1677	834	88	286
fig|67575.7.peg.276	Hypothetical proteins	Hypothetical proteins	- none -	hypothetical protein	8.62991334086294	1.4855362593259096	12.820049182692294	892	2046	1718	159	723
fig|67575.7.peg.2770	Hypothetical proteins	Hypothetical proteins	- none -	hypothetical protein	8.429323921775298	1.50748899748482	12.707113068311855	1045	2691	1988	298	523
Top 50 strongest decreasing genes.
Please notice that one gene can av more then one SEED category.
fig|67575.7.peg.417	Carbohydrates	Di- and oligosaccharides	Sucrose utilization	Predicted sucrose-specific TonB-dependent receptor	11.233720021155548	-3.208196366610384	-36.03997975538955	2094	4623	2301	13537	18979
fig|67575.7.peg.2263	Amino Acids and Derivatives	Glutamine glutamate aspartate asparagine; ammonia assimilation	Glutamine Glutamate Aspartate and Asparagine Biosynthesis	Glutamate synthase [NADPH] small chain (EC 1.4.1.13)	7.567708107567129	-3.961523092213376	-29.97965042325757	140	451	62	2059	258
fig|67575.7.peg.2263	Nitrogen Metabolism	Nitrogen Metabolism	Ammonia assimilation	Glutamate synthase [NADPH] small chain (EC 1.4.1.13)	7.567708107567129	-3.961523092213376	-29.97965042325757	140	451	62	2059	258
fig|67575.7.peg.1760	Membrane Transport	Membrane Transport	Ton and Tol transport systems	TonB-dependent receptor	10.07183638565712	-2.97593634903467	-29.973144001606997	1168	4483	1564	9894	5998
fig|67575.7.peg.2713	Not in SEED	Not in SEED	- none -	Transposon Tn7 transposition protein tnsC	8.779256274151923	-3.368645534267464	-29.57420244211149	447	1314	502	4568	1826
fig|67575.7.peg.2755	Hypothetical proteins	Hypothetical proteins	- none -	hypothetical protein	11.148412645580807	-2.6319300063108058	-29.34184176463896	2449	6646	4878	13952	18230
fig|67575.7.peg.1066	Motility and Chemotaxis	Flagellar motility in Prokaryota	Flagellum	Flagellar basal-body rod protein FlgG	10.527295700027684	-2.7043850076522244	-28.4698606622766	1976	3002	1510	8872	6141
fig|67575.7.peg.2219	Phosphorus Metabolism	Phosphorus Metabolism	Phosphate metabolism	Predicted ATPase related to phosphate starvation-inducible protein PhoH	9.374649641931297	-2.8891341353308606	-27.08462028727094	876	3292	903	6300	4596
fig|67575.7.peg.2756	Not in SEED	Not in SEED	- none -	ABC-type phosphate transport system, periplasmic component	9.499321020518702	-2.790071162700363	-26.503781644582613	812	2350	1263	4827	6273
fig|67575.7.peg.1779	Cell Division and Cell Cycle	Cell Division and Cell Cycle	Bacterial Cytoskeleton	Cell division protein FtsZ (EC 3.4.24.-)	11.39103042547241	-2.2575224663638274	-25.715507100537874	2698	5961	4403	11558	10194
fig|67575.7.peg.2050	Membrane Transport	Membrane Transport	Ton and Tol transport systems	TonB-dependent receptor	10.262168045410643	-2.458454287063776	-25.229071025808686	1556	7350	1843	9361	7100
fig|67575.7.peg.1676	Not in SEED	Not in SEED	CBSS-188.1.peg.6720	Serine protein kinase (prkA protein), P-loop containing	10.735684559689835	-2.342126506874195	-25.144331376689582	2683	12049	2861	13488	13107
fig|67575.7.peg.2056	Protein Metabolism	Protein degradation	Proteolysis in bacteria ATP-dependent	ATP-dependent Clp protease ATP-binding subunit ClpA	11.737807418928702	-2.134491512676887	-25.05425031313911	5696	14357	5017	18463	20400
fig|67575.7.peg.1677	Not in SEED	Not in SEED	CBSS-188.1.peg.6720	UPF0229 protein YeaH	8.75069176024253	-2.8362357889279988	-24.81902514827721	583	2782	338	4007	3286
fig|67575.7.peg.25	Hypothetical proteins	Hypothetical proteins	CBSS-211586.1.peg.2352	FIG067310: hypothetical protein	11.947117081537423	-2.055028630925609	-24.55166765957981	5275	15482	8389	18925	25166
fig|67575.7.peg.2412	Carbohydrates	Di- and oligosaccharides	Maltose and Maltodextrin Utilization	Predicted maltose-specific TonB-dependent receptor	9.68426741419592	-2.5011664531471505	-24.221964779692936	871	2537	1060	4185	4406
fig|67575.7.peg.2785	RNA Metabolism	RNA Metabolism	Group II intron-associated genes	Retron-type RNA-directed DNA polymerase (EC 2.7.7.49)	10.05028209578288	-2.383817548080273	-23.95803882308421	952	1853	1054	3367	4720
fig|67575.7.peg.2714	Not in SEED	Not in SEED	- none -	Transposon Tn7 transposition protein tnsB	9.057305739452811	-2.6190206405161716	-23.7212706790925	950	3477	614	5409	2947
fig|67575.7.peg.290	Hypothetical proteins	Hypothetical proteins	- none -	FIG01206074: hypothetical protein	10.244624274142993	-2.2699341208014734	-23.254622194668208	687	3432	2016	4163	5988
fig|67575.7.peg.1065	Motility and Chemotaxis	Flagellar motility in Prokaryota	Flagellum	Flagellar L-ring protein FlgH	9.674879337048475	-2.3303641182905914	-22.54599165584883	1345	2748	1035	4937	3813
fig|67575.7.peg.1065	Motility and Chemotaxis	Flagellar motility in Prokaryota	Flagellar motility	Flagellar L-ring protein FlgH	9.674879337048475	-2.3303641182905914	-22.54599165584883	1345	2748	1035	4937	3813
fig|67575.7.peg.2062	Not in SEED	Not in SEED	- none -	Alkaline serine protease	13.800589723135719	-1.594884298125002	-22.010343854294426	15640	67519	24933	46185	63721
fig|67575.7.peg.1064	Motility and Chemotaxis	Flagellar motility in Prokaryota	Flagellum	Flagellar P-ring protein FlgI	8.778697033557016	-2.388576898682354	-20.968592934885596	559	1505	579	2482	1952
fig|67575.7.peg.1008	Motility and Chemotaxis	Flagellar motility in Prokaryota	Flagellum	Flagellar biosynthesis protein FlhF	10.662402076993375	-1.935984732698879	-20.642247634955993	2693	5055	2539	7599	6282
fig|67575.7.peg.1008	Motility and Chemotaxis	Flagellar motility in Prokaryota	Flagellar motility	Flagellar biosynthesis protein FlhF	10.662402076993375	-1.935984732698879	-20.642247634955993	2693	5055	2539	7599	6282
fig|67575.7.peg.1464	Not in SEED	Not in SEED	- none -	ABC-type phosphate transport system, periplasmic component	9.180042931929755	-2.153274021295949	-19.767147959705838	1082	3441	902	3441	5366
fig|67575.7.peg.1068	Motility and Chemotaxis	Flagellar motility in Prokaryota	Flagellum	Flagellar hook protein FlgE	9.26060249112866	-2.1139491320636257	-19.57644259850768	880	2737	941	3431	2655
fig|67575.7.peg.1284	Carbohydrates	Central carbohydrate metabolism	Entner-Doudoroff Pathway	Phosphogluconate dehydratase (EC 4.2.1.12)	7.9941120871214135	-2.406873675715735	-19.240817943213504	340	774	485	1555	1372
fig|67575.7.peg.1025	Motility and Chemotaxis	Flagellar motility in Prokaryota	Flagellum	Flagellar regulatory protein FleQ	9.442671168323544	-2.034531818397187	-19.211414942615992	1056	2377	926	3358	2543
fig|67575.7.peg.2712	Not in SEED	Not in SEED	- none -	Transposon Tn7 transposition protein tnsD	6.452815416336746	-2.9679418499242005	-19.151580923981882	128	188	106	760	272
fig|67575.7.peg.48	Carbohydrates	Polysaccharides	Glycogen metabolism	Glycogen phosphorylase (EC 2.4.1.1)	9.932716345054395	-1.9242044680370418	-19.112577170898223	1700	4435	2177	5358	5666
fig|67575.7.peg.48	Carbohydrates	Di- and oligosaccharides	Maltose and Maltodextrin Utilization	Glycogen phosphorylase (EC 2.4.1.1)	9.932716345054395	-1.9242044680370418	-19.112577170898223	1700	4435	2177	5358	5666
fig|67575.7.peg.1678	Not in SEED	Not in SEED	CBSS-188.1.peg.6720	FIG004684: SpoVR-like protein	7.211860343045211	-2.6386723773559413	-19.02973667654214	214	948	210	1487	673
fig|67575.7.peg.622	Hypothetical proteins	Hypothetical proteins	- none -	hypothetical protein	10.386743370256093	-1.777311352687789	-18.460476909410783	1876	7459	2996	6242	7958
fig|67575.7.peg.1285	Carbohydrates	Central carbohydrate metabolism	Entner-Doudoroff Pathway	6-phosphogluconolactonase (EC 3.1.1.31) eukaryotic type	6.966461476023112	-2.6332694460592934	-18.344570151960788	151	375	220	869	627
fig|67575.7.peg.1285	Carbohydrates	Central carbohydrate metabolism	Pentose phosphate pathway	6-phosphogluconolactonase (EC 3.1.1.31) eukaryotic type	6.966461476023112	-2.6332694460592934	-18.344570151960788	151	375	220	869	627
fig|67575.7.peg.1069	Motility and Chemotaxis	Flagellar motility in Prokaryota	Flagellar motility	Flagellar basal-body rod modification protein FlgD	9.565657221419853	-1.911055511916135	-18.280501958094792	1342	3256	1208	3966	3262
fig|67575.7.peg.1069	Motility and Chemotaxis	Flagellar motility in Prokaryota	Flagellum	Flagellar basal-body rod modification protein FlgD	9.565657221419853	-1.911055511916135	-18.280501958094792	1342	3256	1208	3966	3262
fig|67575.7.peg.1083	Motility and Chemotaxis	Flagellar motility in Prokaryota	Additional flagellar genes in Vibrionales	Flagellar protein FlgO	9.60736919112858	-1.8990055368711851	-18.244447288718813	1494	3210	1115	4071	3264
fig|67575.7.peg.1283	Carbohydrates	Central carbohydrate metabolism	Glycolysis and Gluconeogenesis	Glucokinase (EC 2.7.1.2)	6.839475909220225	-2.6364398412658536	-18.031866780446197	137	346	142	728	496
fig|67575.7.peg.1283	Carbohydrates	Central carbohydrate metabolism	Entner-Doudoroff Pathway	Glucokinase (EC 2.7.1.2)	6.839475909220225	-2.6364398412658536	-18.031866780446197	137	346	142	728	496
fig|67575.7.peg.3645	Carbohydrates	One-carbon Metabolism	One-carbon metabolism by tetrahydropterines	5 10-methylenetetrahydrofolate reductase (EC 1.5.1.20)	6.648891374534991	-2.7092101662378716	-18.013244106101496	162	636	248	1329	327
fig|67575.7.peg.3645	Carbohydrates	One-carbon Metabolism	Serine-glyoxylate cycle	5 10-methylenetetrahydrofolate reductase (EC 1.5.1.20)	6.648891374534991	-2.7092101662378716	-18.013244106101496	162	636	248	1329	327
fig|67575.7.peg.3645	Amino Acids and Derivatives	Lysine threonine methionine and cysteine	Methionine Biosynthesis	5 10-methylenetetrahydrofolate reductase (EC 1.5.1.20)	6.648891374534991	-2.7092101662378716	-18.013244106101496	162	636	248	1329	327
fig|67575.7.peg.3645	Cofactors Vitamins Prosthetic Groups Pigments	Folate and pterines	5-FCL-like protein	5 10-methylenetetrahydrofolate reductase (EC 1.5.1.20)	6.648891374534991	-2.7092101662378716	-18.013244106101496	162	636	248	1329	327
fig|67575.7.peg.1857	Phosphorus Metabolism	Phosphorus Metabolism	Phosphate metabolism	NAD(P) transhydrogenase subunit beta (EC 1.6.1.2)	7.347565954337258	-2.425155215311988	-17.818987894009805	253	731	163	958	1198
fig|67575.7.peg.1904	Nitrogen Metabolism	Nitrogen Metabolism	Ammonia assimilation	Nitrogen regulation protein NR(I)	7.984462556051357	-2.200736384473692	-17.571697257570037	376	995	310	1265	1456
fig|67575.7.peg.1553	Stress Response	Periplasmic Stress	Periplasmic Stress Response	Outer membrane stress sensor protease DegQ serine protease	10.327993881673388	-1.6825551290887109	-17.377419078806383	1523	5290	2370	4451	5825
fig|67575.7.peg.1553	Protein Metabolism	Protein degradation	Proteolysis in bacteria ATP-dependent	Outer membrane stress sensor protease DegQ serine protease	10.327993881673388	-1.6825551290887109	-17.377419078806383	1523	5290	2370	4451	5825
fig|67575.7.peg.1018	Motility and Chemotaxis	Flagellar motility in Prokaryota	Flagellum	Flagellar hook-length control protein FliK	10.922043279173842	-1.586561699410482	-17.328495546040884	3375	8322	3519	8163	7225
fig|67575.7.peg.2353	Respiration	Respiration	Biogenesis of cytochrome c oxidases	Cytochrome oxidase biogenesis protein Cox11-CtaG copper delivery to Cox1	7.844265542612762	-2.202735115349868	-17.27883916484212	315	1018	345	1255	1274
fig|67575.7.peg.1004	Motility and Chemotaxis	Motility and Chemotaxis	Bacterial Chemotaxis	Chemotaxis response - phosphatase CheZ	11.042037947836821	-1.5420578826599503	-17.027461658092072	4053	8070	4690	8694	9742
fig|67575.7.peg.2222	Hypothetical proteins	Hypothetical proteins	- none -	hypothetical protein	9.50025608365978	-1.78555952647429	-16.96327275412405	1552	4710	2106	5470	2754
fig|67575.7.peg.2354	Respiration	Electron accepting reactions	Terminal cytochrome C oxidases	Cytochrome c oxidase polypeptide III (EC 1.9.3.1)	8.932672480035256	-1.897303310527549	-16.947989068229223	661	2108	1204	2543	2238
fig|67575.7.peg.1084	Motility and Chemotaxis	Flagellar motility in Prokaryota	Additional flagellar genes in Vibrionales	Flagellar protein FlgO	8.151249337728213	-2.067127148667541	-16.849668801576303	474	1342	410	1588	1470
fig|67575.7.peg.324	Membrane Transport	Membrane Transport	Ton and Tol transport systems	N-acetylglucosamine-regulated TonB-dependent outer membrane receptor	7.954421822170446	-2.1011709603365762	-16.713600139012094	315	1162	590	1324	1780
fig|67575.7.peg.324	Carbohydrates	Aminosugars	Chitin and N-acetylglucosamine utilization	N-acetylglucosamine-regulated TonB-dependent outer membrane receptor	7.954421822170446	-2.1011709603365762	-16.713600139012094	315	1162	590	1324	1780
fig|67575.7.peg.1185	Hypothetical proteins	Hypothetical proteins	- none -	FIG00785185: hypothetical protein	8.845324566879986	-1.8254654565405182	-16.146834448728637	476	1356	676	1483	1578
fig|67575.7.peg.2401	Carbohydrates	Sugar alcohols	Glycerol and Glycerol-3-phosphate Uptake and Utilization	Aerobic glycerol-3-phosphate dehydrogenase (EC 1.1.5.3)	7.917387203696482	-2.004486206475772	-15.870293441137381	330	1296	286	1297	834
fig|67575.7.peg.2401	Respiration	Electron donating reactions	Respiratory dehydrogenases 1	Aerobic glycerol-3-phosphate dehydrogenase (EC 1.1.5.3)	7.917387203696482	-2.004486206475772	-15.870293441137381	330	1296	286	1297	834
fig|67575.7.peg.2401	Fatty Acids Lipids and Isoprenoids	Phospholipids	Glycerolipid and Glycerophospholipid Metabolism in Bacteria	Aerobic glycerol-3-phosphate dehydrogenase (EC 1.1.5.3)	7.917387203696482	-2.004486206475772	-15.870293441137381	330	1296	286	1297	834
fig|67575.7.peg.980	Hypothetical proteins	Hypothetical proteins	- none -	hypothetical protein	6.856952103761211	-2.2847760232690892	-15.666599759378155	207	849	188	1012	671
fig|67575.7.peg.727	Protein Metabolism	Protein folding	Protein chaperones	ClpB protein	8.669975964861752	-1.7905507772915434	-15.52403220298221	543	1516	878	1687	1892
fig|67575.7.peg.727	Protein Metabolism	Protein degradation	Proteolysis in bacteria ATP-dependent	ClpB protein	8.669975964861752	-1.7905507772915434	-15.52403220298221	543	1516	878	1687	1892
fig|67575.7.peg.2955	Hypothetical proteins	Hypothetical proteins	- none -	hypothetical protein	9.608162624415439	-1.6047157977930864	-15.418370351164535	1180	1968	1493	2605	2921
Other significantly expressed genes
fig|67575.7.peg.2912	Nucleosides and Nucleotides	Nucleosides and Nucleotides	Ribonucleotide reduction	Ribonucleotide reductase of class Ia (aerobic) alpha subunit (EC 1.17.4.1)	9.943103568103574	1.261079909872092	12.539048151512931	2431	7543	4042	805	1512
fig|67575.7.peg.2545	Not in SEED	Not in SEED	- none -	ATP synthase F0 sector subunit a	8.633518029537548	1.4371161480100931	12.40736817438469	781	1822	2439	239	639
fig|67575.7.peg.2550	RNA Metabolism	RNA processing and modification	tRNAmodification position 34	tRNA uridine 5-carboxymethylaminomethyl modification enzyme GidA	8.938931930898267	1.3835632422000823	12.367577644119448	1046	2618	1789	223	808
fig|67575.7.peg.2550	RNA Metabolism	RNA processing and modification	tRNA modification Bacteria	tRNA uridine 5-carboxymethylaminomethyl modification enzyme GidA	8.938931930898267	1.3835632422000823	12.367577644119448	1046	2618	1789	223	808
fig|67575.7.peg.2550	RNA Metabolism	RNA processing and modification	mnm5U34 biosynthesis bacteria	tRNA uridine 5-carboxymethylaminomethyl modification enzyme GidA	8.938931930898267	1.3835632422000823	12.367577644119448	1046	2618	1789	223	808
fig|67575.7.peg.2873	Hypothetical proteins	Hypothetical proteins	- none -	hypothetical protein	7.886475361576991	1.5679664744649278	12.365728968646392	458	1578	1160	88	458
fig|67575.7.peg.261	Protein Metabolism	Protein biosynthesis	Ribosome LSU bacterial	LSU ribosomal protein L33p	7.09351250309723	1.7355287765939824	12.310995076254454	245	562	819	59	180
fig|67575.7.peg.261	Protein Metabolism	Protein biosynthesis	Ribosome LSU bacterial	LSU ribosomal protein L33p zinc-independent	7.09351250309723	1.7355287765939824	12.310995076254454	245	562	819	59	180
fig|67575.7.peg.3074	Not in SEED	Not in SEED	- none -	Uropathogenic specific protein	7.655627710998458	1.5916511002503646	12.185088269317877	403	1205	1545	99	438
fig|67575.7.peg.1600	Hypothetical proteins	Hypothetical proteins	- none -	hypothetical protein	6.856593406824689	1.7694424904214738	12.132347713579335	452	1634	292	97	151
fig|67575.7.peg.3159	Virulence Disease and Defense	Invasion and intracellular resistance	Mycobacterium virulence operon involved in protein synthesis (LSU ribosomal proteins)	LSU ribosomal protein L35p	8.260512812021084	1.4494968944490227	11.973587667580924	490	1557	1794	117	626
fig|67575.7.peg.3159	Protein Metabolism	Protein biosynthesis	Ribosome LSU bacterial	LSU ribosomal protein L35p	8.260512812021084	1.4494968944490227	11.973587667580924	490	1557	1794	117	626
fig|67575.7.peg.2396	Hypothetical proteins	Hypothetical proteins	- none -	hypothetical protein	8.385530556064857	1.401151535448981	11.749399014184622	809	2404	1491	173	697
fig|67575.7.peg.3100	Motility and Chemotaxis	Flagellar motility in Prokaryota	Flagellar motility	Predicted signal transduction protein	7.513168664003485	1.5549312220915141	11.682460532498608	392	1693	1217	120	370
fig|67575.7.peg.730	Cell Wall and Capsule	Gram-Negative cell wall components	Lipopolysaccharide assembly	Probable component of the lipoprotein assembly complex (forms a complex with YaeT YfgL and NlpB)	6.30853324823481	1.851826113761344	11.682306608612897	210	599	308	23	137
fig|67575.7.peg.3513	Hypothetical proteins	Hypothetical proteins	- none -	hypothetical protein	9.537318272672955	1.2091358860507035	11.531913780175978	1704	5541	4387	635	1512
fig|67575.7.peg.1689	Nucleosides and Nucleotides	Purines	Purine conversions	Adenine phosphoribosyltransferase (EC 2.4.2.7)	7.150929212665447	1.6097621949094314	11.511295505022302	227	433	575	43	172
fig|67575.7.peg.1689	Regulation and Cell signaling	Regulation and Cell signaling	cAMP signaling in bacteria	Adenine phosphoribosyltransferase (EC 2.4.2.7)	7.150929212665447	1.6097621949094314	11.511295505022302	227	433	575	43	172
fig|67575.7.peg.934	Carbohydrates	Monosaccharides	Mannose Metabolism	Mannose-1-phosphate guanylyltransferase (GDP) (EC 2.7.7.22)	8.516873122871994	1.3498114485895298	11.496172847437078	775	1690	1702	157	724
fig|67575.7.peg.95	Nucleosides and Nucleotides	Pyrimidines	pyrimidine conversions	Deoxycytidine triphosphate deaminase (EC 3.5.4.13)	6.6825751576312715	1.7125253044047686	11.444079056030237	216	684	419	28	182
fig|67575.7.peg.3722	Hypothetical proteins	Hypothetical proteins	- none -	hypothetical protein	5.245371993151618	2.1802849486323126	11.436405606645947	93	546	222	11	76
fig|67575.7.peg.2694	Respiration	Respiration	Soluble cytochromes and functionally related electron carriers	Cytochrome c4	8.622463975950733	1.321022506384522	11.390468972720688	805	2102	2045	234	704
fig|67575.7.peg.1581	Not in SEED	Not in SEED	- none -	Probable transmembrane protein	7.695261106486212	1.461583388501322	11.247265803420552	415	1750	1356	131	444
fig|67575.7.peg.946	Membrane Transport	Protein and nucleoprotein secretion system Type IV	Type IV pilus	Type IV fimbrial assembly ATPase PilB	8.538508717125149	1.3164944805860517	11.240899598531147	812	1808	1951	207	718
fig|67575.7.peg.946	Membrane Transport	Protein secretion system Type II	CBSS-562.2.peg.633	Type IV fimbrial assembly ATPase PilB	8.538508717125149	1.3164944805860517	11.240899598531147	812	1808	1951	207	718
fig|67575.7.peg.2071	Not in SEED	Not in SEED	- none -	1,4-alpha-glucan branching enzyme (EC 2.4.1.18)	6.032815880935895	1.862454171802848	11.23584310516753	151	685	420	25	141
fig|67575.7.peg.3724	Cofactors Vitamins Prosthetic Groups Pigments	Lipoic acid	Lipoic acid metabolism	Lipoate synthase	8.456185078722353	1.313169065836687	11.104400660367963	684	1676	1574	185	578
fig|67575.7.peg.2065	Hypothetical proteins	Hypothetical proteins	- none -	hypothetical protein	8.95535856735143	1.2331208832651668	11.043039666528674	1066	3460	2044	356	805
fig|67575.7.peg.2560	Not in SEED	Not in SEED	CTP synthase (EC 6.3.4.2) cluster; <br>Cell Division Subsystem including YidCD; <br>RNA modification cluster	Inner membrane protein translocase component YidC, long form	7.658864636324684	1.4331822386439375	10.976548764958697	371	1190	1357	93	469
fig|67575.7.peg.1099	Not in SEED	Not in SEED	- none -	Proton/glutamate symporter	7.686142641550606	1.424130032080468	10.946066566686516	466	1608	1230	106	509
fig|67575.7.peg.1988	Hypothetical proteins	Hypothetical proteins	- none -	hypothetical protein	4.496758073615552	2.4171410357497476	10.869298467575135	44	269	106	6	27
fig|67575.7.peg.967	Cell Wall and Capsule	Capsular and extracellular polysacchrides	Rhamnose containing glycans	Capsular polysaccharide biosynthesis/export periplasmic protein WcbA	9.851221884268266	1.1008984849684869	10.845195247479337	1802	5565	4104	640	1732
fig|67575.7.peg.967	Cell Wall and Capsule	Capsular and extracellular polysacchrides	Rhamnose containing glycans	Capsular polysaccharide export system protein KpsC	9.851221884268266	1.1008984849684869	10.845195247479337	1802	5565	4104	640	1732
fig|67575.7.peg.102	Hypothetical proteins	Hypothetical proteins	- none -	hypothetical protein	7.263033288210448	1.4897139985259238	10.819842361206874	418	1042	765	94	279
fig|67575.7.peg.739	Protein Metabolism	Protein biosynthesis	tRNA aminoacylation Pro	Prolyl-tRNA synthetase (EC 6.1.1.15) bacterial type	8.279155885724508	1.2960463722618354	10.730169951083472	553	1338	1360	128	567
fig|67575.7.peg.1893	Miscellaneous	Miscellaneous	Phosphoglycerate mutase protein family	2 3-bisphosphoglycerate-independent phosphoglycerate mutase (EC 5.4.2.1)	7.688089983275308	1.386533401047349	10.659793552068768	369	1036	1078	72	449
fig|67575.7.peg.1893	Carbohydrates	Central carbohydrate metabolism	Glycolysis and Gluconeogenesis	2 3-bisphosphoglycerate-independent phosphoglycerate mutase (EC 5.4.2.1)	7.688089983275308	1.386533401047349	10.659793552068768	369	1036	1078	72	449
fig|67575.7.peg.1893	Carbohydrates	Central carbohydrate metabolism	Entner-Doudoroff Pathway	2 3-bisphosphoglycerate-independent phosphoglycerate mutase (EC 5.4.2.1)	7.688089983275308	1.386533401047349	10.659793552068768	369	1036	1078	72	449
fig|67575.7.peg.156	RNA Metabolism	Transcription	Transcription factors bacterial	Transcription termination protein NusB	6.855474053100859	1.550256503096075	10.627743232626013	208	534	545	49	165
fig|67575.7.peg.1976	Stress Response	Heat shock	Heat shock dnaK gene cluster extended	Translation elongation factor LepA	8.73154331503641	1.2009864106140493	10.486464865046674	775	2332	2160	261	805
fig|67575.7.peg.1976	Protein Metabolism	Protein biosynthesis	Translation elongation factors bacterial	Translation elongation factor LepA	8.73154331503641	1.2009864106140493	10.486464865046674	775	2332	2160	261	805
fig|67575.7.peg.1976	Protein Metabolism	Protein biosynthesis	Universal GTPases	Translation elongation factor LepA	8.73154331503641	1.2009864106140493	10.486464865046674	775	2332	2160	261	805
fig|67575.7.peg.966	Not in SEED	Not in SEED	- none -	Lipopolysaccharide biosynthesis	8.098265334508318	1.2455304278974109	10.086635887316914	731	2573	1106	216	564
fig|67575.7.peg.103	Hypothetical proteins	Hypothetical proteins	- none -	hypothetical protein	7.9729496128966035	1.2637975574788978	10.076194246681052	705	1760	1039	188	463
fig|67575.7.peg.44	Hypothetical proteins	Hypothetical proteins	- none -	hypothetical protein	7.974346072862196	1.2599081496071625	10.046943604986952	816	1558	923	186	465
fig|67575.7.peg.2002	Hypothetical proteins	Hypothetical proteins	- none -	hypothetical protein	7.354303422776443	1.3348399635967212	9.81681811313815	390	1017	926	103	345
fig|67575.7.peg.2182	Cell Division and Cell Cycle	Cell Division and Cell Cycle	Bacterial Cytoskeleton	Rod shape-determining protein MreB	8.477811445012044	1.1303393496952119	9.58280387559354	507	1705	1290	177	549
fig|67575.7.peg.2493	Respiration	Electron donating reactions	Na(+)-translocating NADH-quinone oxidoreductase and rnf-like group of electron transport complexes	Electron transport complex protein RnfC	7.423117750646502	1.2831494066988045	9.524969137597424	343	965	721	46	435
fig|67575.7.peg.3470	Not in SEED	Not in SEED	- none -	Type IV pilus biogenesis protein PilZ	6.46266984480102	1.4606219393825022	9.43951736230208	204	590	507	57	158
fig|67575.7.peg.3281	DNA Metabolism	DNA Metabolism	DNA structural proteins bacterial	DNA-binding protein HU-beta	5.166109585151275	1.8241667617343604	9.423845392710241	90	244	157	13	55
fig|67575.7.peg.991	Respiration	Respiration	Biogenesis of c-type cytochromes	Cytochrome c-type biogenesis protein CcmC putative heme lyase for CcmE	5.916822708119176	1.5908725411872846	9.412910777420185	135	338	365	17	141
fig|67575.7.peg.279	Hypothetical proteins	Hypothetical proteins	- none -	hypothetical protein	6.230031935581033	1.499783984653011	9.343702120861233	203	893	399	69	129
fig|67575.7.peg.3663	Hypothetical proteins	Hypothetical proteins	- none -	hypothetical protein	5.657682250158628	1.6290832457685742	9.216835363615669	165	720	231	45	91
fig|67575.7.peg.2337	Membrane Transport	Protein translocation across cytoplasmic membrane	Twin-arginine translocation system	Twin-arginine translocation protein TatB	5.537297740543317	1.6593796882831455	9.188479398633735	89	279	172	17	63
fig|67575.7.peg.1975	Protein Metabolism	Protein processing and modification	Signal peptidase	Signal peptidase I (EC 3.4.21.89)	7.673769688430563	1.1960339368939408	9.178088971270997	423	1157	1029	128	415
fig|67575.7.peg.1093	Regulation and Cell signaling	Regulation and Cell signaling	LysR-family proteins in Escherichia coli	Cys regulon transcriptional activator CysB	6.974519799774364	1.308738687973179	9.127823891999661	330	1283	749	86	361
fig|67575.7.peg.1093	Amino Acids and Derivatives	Lysine threonine methionine and cysteine	Cysteine Biosynthesis	Cys regulon transcriptional activator CysB	6.974519799774364	1.308738687973179	9.127823891999661	330	1283	749	86	361
fig|67575.7.peg.543	Hypothetical proteins	Hypothetical proteins	- none -	hypothetical protein	7.265895877504764	1.2378092002555814	8.993792765274499	379	1106	772	106	340
fig|67575.7.peg.2210	RNA Metabolism	RNA processing and modification	Possible RNA modification and stress response cluster	Survival protein SurA precursor (Peptidyl-prolyl cis-trans isomerase SurA) (EC 5.2.1.8)	7.606620690683418	1.1672960097003395	8.879177979538795	457	1491	769	118	451
fig|67575.7.peg.2210	Cell Wall and Capsule	Gram-Negative cell wall components	Lipopolysaccharide assembly	Survival protein SurA precursor (Peptidyl-prolyl cis-trans isomerase SurA) (EC 5.2.1.8)	7.606620690683418	1.1672960097003395	8.879177979538795	457	1491	769	118	451
fig|67575.7.peg.2210	Stress Response	Periplasmic Stress	Periplasmic Stress Response	Survival protein SurA precursor (Peptidyl-prolyl cis-trans isomerase SurA) (EC 5.2.1.8)	7.606620690683418	1.1672960097003395	8.879177979538795	457	1491	769	118	451
fig|67575.7.peg.2210	Protein Metabolism	Protein folding	Peptidyl-prolyl cis-trans isomerase	Survival protein SurA precursor (Peptidyl-prolyl cis-trans isomerase SurA) (EC 5.2.1.8)	7.606620690683418	1.1672960097003395	8.879177979538795	457	1491	769	118	451
fig|67575.7.peg.2123	Motility and Chemotaxis	Flagellar motility in Prokaryota	Flagellum	RNA polymerase sigma factor RpoD	9.18951284804599	0.9596054639086159	8.818306739643358	1162	4141	2793	471	1355
fig|67575.7.peg.2123	RNA Metabolism	Transcription	Transcription initiation bacterial sigma factors	RNA polymerase sigma factor RpoD	9.18951284804599	0.9596054639086159	8.818306739643358	1162	4141	2793	471	1355
fig|67575.7.peg.2123	Cell Division and Cell Cycle	Cell Division and Cell Cycle	Macromolecular synthesis operon	RNA polymerase sigma factor RpoD	9.18951284804599	0.9596054639086159	8.818306739643358	1162	4141	2793	471	1355
fig|67575.7.peg.2866	Not in SEED	Not in SEED	- none -	Predicted zinc-binding protein	7.304878419899509	1.2008692250008768	8.772203686830354	376	945	689	93	338
fig|67575.7.peg.3533	Stress Response	Oxidative stress	Oxidative stress	Fumarate and nitrate reduction regulatory protein	7.467390225093981	1.1636966231530916	8.68977678870827	362	880	899	123	318
fig|67575.7.peg.2941	Not in SEED	Not in SEED	- none -	Transcriptional regulator, XRE family	5.4110907307984695	1.605736267782368	8.688784634704101	164	454	170	30	86
fig|67575.7.peg.1688	DNA Metabolism	DNA uptake competence	DNA processing cluster	DNA polymerase III subunits gamma and tau (EC 2.7.7.7)	8.118785467158212	1.0614265518371013	8.61749446351091	509	1462	798	125	531
fig|67575.7.peg.1628	Hypothetical proteins	Hypothetical proteins	- none -	hypothetical protein	7.501925447994371	1.1485410535411325	8.616269357626487	422	1031	700	108	364
fig|67575.7.peg.3290	Not in SEED	Not in SEED	- none -	ABC transporter ATP-binding protein	6.175495584625675	1.3910723561223601	8.590561193128469	147	389	427	32	161
fig|67575.7.peg.1632	Sulfur Metabolism	Sulfur Metabolism	Thioredoxin-disulfide reductase	Thiol peroxidase Bcp-type (EC 1.11.1.15)	6.684524609955458	1.278555129086928	8.546533225566348	191	449	412	49	164
fig|67575.7.peg.2673	Carbohydrates	Di- and oligosaccharides	Maltose and Maltodextrin Utilization	Transcriptional regulator of maltose utilization LacI family	6.697875076417903	1.1961306855400375	8.011533906817277	245	818	420	70	219
fig|67575.7.peg.1664	Hypothetical proteins	Hypothetical proteins	- none -	hypothetical protein	3.616169300477757	2.202767916614876	7.965581716140063	29	87	56	4	13
fig|67575.7.peg.836	Not in SEED	Not in SEED	- none -	RNA-binding protein	6.1512456385869365	1.2928994159748544	7.95294189364692	139	456	428	31	188
fig|67575.7.peg.3558	Protein Metabolism	Protein processing and modification	Peptide methionine sulfoxide reductase	Peptide methionine sulfoxide reductase MsrB (EC 1.8.4.12)	7.314396744904998	1.0786922366913865	7.889982984809769	353	1047	920	140	342
fig|67575.7.peg.1516	Hypothetical proteins	Hypothetical proteins	- none -	FIG01056811: hypothetical protein	6.733033796493901	1.1569997190701886	7.790118211033529	191	671	615	62	261
fig|67575.7.peg.990	Respiration	Respiration	Biogenesis of c-type cytochromes	Cytochrome c-type biogenesis protein CcmD interacts with CcmCE	4.499038065707592	1.7175743359636855	7.7274323181830615	35	126	159	7	43
fig|67575.7.peg.3595	Not in SEED	Not in SEED	- none -	Nitrate/nitrite response regulator protein	6.2815631037339505	1.2277641972320281	7.712278281418241	165	873	377	58	194
fig|67575.7.peg.2278	Protein Metabolism	Protein biosynthesis	Translation termination factors bacterial	Methionine aminopeptidase (EC 3.4.11.18)	6.89465635280221	1.1181961404227967	7.709578123244947	246	768	419	50	290
fig|67575.7.peg.2341	Cofactors Vitamins Prosthetic Groups Pigments	Quinone cofactors	Ubiquinone Biosynthesis	Ubiquinone/menaquinone biosynthesis methyltransferase UbiE (EC 2.1.1.-)	6.821518037070495	1.1286936638139171	7.699404186033817	189	811	459	58	251
fig|67575.7.peg.2341	Cofactors Vitamins Prosthetic Groups Pigments	Quinone cofactors	Menaquinone and Phylloquinone Biosynthesis	Ubiquinone/menaquinone biosynthesis methyltransferase UbiE (EC 2.1.1.-)	6.821518037070495	1.1286936638139171	7.699404186033817	189	811	459	58	251
fig|67575.7.peg.2341	Cofactors Vitamins Prosthetic Groups Pigments	Quinone cofactors	Ubiquinone Biosynthesis - gjo	Ubiquinone/menaquinone biosynthesis methyltransferase UbiE (EC 2.1.1.-)	6.821518037070495	1.1286936638139171	7.699404186033817	189	811	459	58	251
fig|67575.7.peg.1658	Membrane Transport	Protein secretion system Type I	Type I secretion system for aggregation	Type I secretion system ATPase LssB family LapB	6.824076724754277	1.1212422760205487	7.651443318602337	244	1096	794	69	424
fig|67575.7.peg.989	Respiration	Respiration	Biogenesis of c-type cytochromes	Cytochrome c-type biogenesis protein CcmE heme chaperone	6.056754396046861	1.2491358912586141	7.565709300640525	103	269	307	28	117
fig|67575.7.peg.494	Not in SEED	Not in SEED	- none -	UPF0246 protein YaaA	5.742607425059015	1.296601287672484	7.4458721819290865	106	291	228	16	123
fig|67575.7.peg.965	Cell Wall and Capsule	Capsular and extracellular polysacchrides	Rhamnose containing glycans	dTDP-glucose 4 6-dehydratase (EC 4.2.1.46)	7.558180391473034	0.9766334053475756	7.381571453955581	421	1386	866	113	571
fig|67575.7.peg.965	Cell Wall and Capsule	Capsular and extracellular polysacchrides	dTDP-rhamnose synthesis	dTDP-glucose 4 6-dehydratase (EC 4.2.1.46)	7.558180391473034	0.9766334053475756	7.381571453955581	421	1386	866	113	571
fig|67575.7.peg.93	Metabolism of Aromatic Compounds	Metabolism of central aromatic intermediates	Salicylate and gentisate catabolism	Maleylacetoacetate isomerase (EC 5.2.1.2)	6.680093344114988	1.0962064945033514	7.322761707707461	200	619	518	52	270
fig|67575.7.peg.93	Metabolism of Aromatic Compounds	Metabolism of Aromatic Compounds	Gentisate degradation	Maleylacetoacetate isomerase (EC 5.2.1.2)	6.680093344114988	1.0962064945033514	7.322761707707461	200	619	518	52	270
fig|67575.7.peg.93	Metabolism of Aromatic Compounds	Metabolism of central aromatic intermediates	Homogentisate pathway of aromatic compound degradation	Maleylacetoacetate isomerase (EC 5.2.1.2)	6.680093344114988	1.0962064945033514	7.322761707707461	200	619	518	52	270
fig|67575.7.peg.93	Cofactors Vitamins Prosthetic Groups Pigments	Folate and pterines	Pterin carbinolamine dehydratase	Maleylacetoacetate isomerase (EC 5.2.1.2)	6.680093344114988	1.0962064945033514	7.322761707707461	200	619	518	52	270
fig|67575.7.peg.1730	Hypothetical proteins	Hypothetical proteins	- none -	hypothetical protein	6.680341834555356	1.0940205769920108	7.308431428344118	178	642	608	52	293
fig|67575.7.peg.2338	Membrane Transport	Protein translocation across cytoplasmic membrane	Twin-arginine translocation system	Twin-arginine translocation protein TatA	6.956960268192879	1.0492526950291352	7.299609310611993	275	637	565	98	222
fig|67575.7.peg.939	Hypothetical proteins	Hypothetical proteins	- none -	hypothetical protein	5.908622420481957	1.2343456668684052	7.293282481883412	118	512	388	49	136
fig|67575.7.peg.3229	Hypothetical proteins	Hypothetical proteins	- none -	hypothetical protein	5.2028658574697335	1.3919458339055963	7.242107454674664	88	565	166	31	88
fig|67575.7.peg.641	Hypothetical proteins	Hypothetical proteins	- none -	hypothetical protein	3.4411313431700963	2.07568669879425	7.142710557822161	27	116	31	4	13
fig|67575.7.peg.835	Not in SEED	Not in SEED	- none -	tRNA (Uracil54-C5-)-methyltransferase (EC 2.1.1.35)	6.026769207329653	1.1782734533222141	7.101182166296293	160	852	325	50	205
fig|67575.7.peg.2604	Not in SEED	Not in SEED	- none -	Mercuric resistance operon regulatory protein	5.810707137705374	1.218556457773377	7.080674706880739	185	665	256	62	124
fig|67575.7.peg.3051	Not in SEED	Not in SEED	- none -	MoxR-like ATPases	5.858552496749169	1.2047562451310496	7.058127707886665	112	464	288	35	136
fig|67575.7.peg.938	Hypothetical proteins	Hypothetical proteins	- none -	hypothetical protein	5.23052760935684	1.275236825176339	6.670161422553403	85	487	166	27	99
fig|67575.7.peg.2109	Not in SEED	Not in SEED	- none -	SH3 domain protein	6.4384463842386035	1.0195714752571137	6.564456278341982	227	817	510	97	218
fig|67575.7.peg.3672	Hypothetical proteins	Hypothetical proteins	- none -	hypothetical protein	6.099918918455056	1.0651580958654896	6.497378020115464	183	864	378	80	185
fig|67575.7.peg.1852	Hypothetical proteins	Hypothetical proteins	- none -	hypothetical protein	5.931823036313699	1.091143418673124	6.47246966680732	136	521	272	31	185
fig|67575.7.peg.542	Not in SEED	Not in SEED	- none -	Predicted glutamine amidotransferase	5.863985235829683	1.0874707438853592	6.37691238654047	141	490	278	40	161
fig|67575.7.peg.2293	Carbohydrates	Sugar alcohols	Glycerol and Glycerol-3-phosphate Uptake and Utilization	Glycerophosphoryl diester phosphodiesterase (EC 3.1.4.46)	7.208990976432039	0.874414787752669	6.303648314567727	335	1379	702	128	459
fig|67575.7.peg.3723	Hypothetical proteins	Hypothetical proteins	- none -	hypothetical protein	3.4387449364657985	1.827377082131038	6.283883688191753	24	90	39	2	19
fig|67575.7.peg.3148	Not in SEED	Not in SEED	CBSS-216591.1.peg.168	Histone acetyltransferase HPA2 and related acetyltransferases	5.8523009759769735	1.0715882773636178	6.271257121460584	130	472	341	36	187
fig|67575.7.peg.2923	Hypothetical proteins	Hypothetical proteins	- none -	hypothetical protein	2.057196549984546	-2.3194846267776126	-4.771635771949097	5	7	11	18	35
fig|67575.7.peg.1742	Not in SEED	Not in SEED	- none -	Putative chemotaxis protein, resembles cheA	5.479619801465386	-0.9741959781558315	-5.338223572410635	57	196	108	71	256
fig|67575.7.peg.2466	DNA Metabolism	DNA Metabolism	Restriction-Modification System	Putative predicted metal-dependent hydrolase	5.041613415483029	-1.1556570828224353	-5.826376252455572	43	157	87	68	216
fig|67575.7.peg.1943	Amino Acids and Derivatives	Histidine Metabolism	Histidine Biosynthesis	Imidazole glycerol phosphate synthase amidotransferase subunit (EC 2.4.2.-)	4.024015684524044	-1.4575644004535897	-5.86526200862913	15	44	16	15	90
fig|67575.7.peg.90	Not in SEED	Not in SEED	- none -	poly (3-hydroxybutyrate) depolymerase	5.7731320907983665	-1.0197668586944268	-5.887248777061439	113	379	184	168	403
fig|67575.7.peg.1407	Regulation and Cell signaling	Regulation and Cell signaling	cAMP signaling in bacteria	Adenylate cyclase (EC 4.6.1.1)	6.184806319794535	-0.9549143286979351	-5.905960174993345	120	484	172	159	472
fig|67575.7.peg.3688	Not in SEED	Not in SEED	- none -	Two-component response regulator	6.044548231105262	-0.9920359849888033	-5.996409358256837	126	316	241	219	306
fig|67575.7.peg.1323	Hypothetical proteins	Hypothetical proteins	- none -	hypothetical protein	5.274225460900467	-1.1422752804191343	-6.024617367343819	78	168	85	97	234
fig|67575.7.peg.2945	Hypothetical proteins	Hypothetical proteins	- none -	FIG00657953: hypothetical protein	3.826228935116001	-1.5809994193260601	-6.049265724626967	29	70	32	69	70
fig|67575.7.peg.365	Not in SEED	Not in SEED	CBSS-279010.5.peg.587; <br>EC699-706	Allophanate hydrolase 2 subunit 2 (EC 3.5.1.54)	5.853639406293482	-1.0375568143444531	-6.073483454715021	76	321	83	118	256
fig|67575.7.peg.2414	Not in SEED	Not in SEED	- none -	Tryptophan halogenase	5.819879577367459	-1.073164648098219	-6.2456890186195615	82	336	156	137	361
fig|67575.7.peg.3198	Stress Response	Stress Response	Bacterial hemoglobins	diguanylate cyclase/phosphodiesterase (GGDEF & EAL domains) with PAS/PAC sensor(s)	5.30935184045874	-1.2291362856751045	-6.5259170005237355	90	233	105	98	398
fig|67575.7.peg.1722	Hypothetical proteins	Hypothetical proteins	- none -	hypothetical protein	5.280491654053285	-1.2658085143288818	-6.684091295543248	59	222	100	104	281
fig|67575.7.peg.2672	Sulfur Metabolism	Inorganic sulfur assimilation	Inorganic Sulfur Assimilation	Putative sulfate permease	5.474701617896709	-1.2226865486427247	-6.693844026034869	77	329	134	155	330
fig|67575.7.peg.2386	Carbohydrates	Fermentation	Acetolactate synthase subunits	Acetolactate synthase small subunit (EC 2.2.1.6)	5.065800948143545	-1.328218079098433	-6.728488404438241	69	246	66	125	237
fig|67575.7.peg.2386	Amino Acids and Derivatives	Branched-chain amino acids	Branched-Chain Amino Acid Biosynthesis	Acetolactate synthase small subunit (EC 2.2.1.6)	5.065800948143545	-1.328218079098433	-6.728488404438241	69	246	66	125	237
fig|67575.7.peg.2967	Virulence Disease and Defense	Resistance to antibiotics and toxic compounds	Multidrug Resistance Efflux Pumps	Acriflavin resistance protein	7.685858072743076	-0.8790409061660437	-6.756183644927676	317	1014	440	408	936
fig|67575.7.peg.325	Not in SEED	Not in SEED	- none -	Pass1-related protein	5.721422352817096	-1.2085059238084872	-6.914372805989753	85	221	107	112	324
fig|67575.7.peg.2661	Hypothetical proteins	Hypothetical proteins	- none -	hypothetical protein	6.248539583641646	-1.1097463265806184	-6.934293849439904	118	332	130	202	245
fig|67575.7.peg.2984	Not in SEED	Not in SEED	- none -	Site-specific recombinase, phage integrase family	6.426367720284224	-1.0979697808139486	-7.055957557270304	179	642	276	328	541
fig|67575.7.peg.2249	DNA Metabolism	DNA repair	DNA repair bacterial	A/G-specific adenine glycosylase (EC 3.2.2.-)	5.7396836296957146	-1.2368889706554032	-7.099351376622001	86	320	150	193	274
fig|67575.7.peg.1361	Hypothetical proteins	Hypothetical proteins	- none -	FIG01203572: hypothetical protein	5.814549225721227	-1.2291905196778798	-7.147188784456889	89	554	94	180	437
fig|67575.7.peg.330	Carbohydrates	Aminosugars	Chitin and N-acetylglucosamine utilization	Glucosamine-6-phosphate deaminase [isomerizing] alternative (EC 3.5.99.6)	5.390147441079696	-1.3319721215122464	-7.1795261223587294	64	194	76	105	247
fig|67575.7.peg.620	Hypothetical proteins	Hypothetical proteins	- none -	hypothetical protein	5.10016118754377	-1.409725525707367	-7.18982741130245	55	212	69	128	185
fig|67575.7.peg.2946	DNA Metabolism	DNA Metabolism	Restriction-Modification System	Type I restriction-modification system specificity subunit S (EC 3.1.21.3)	5.474266594789666	-1.3140743894560778	-7.193593533268031	53	316	91	113	333
fig|67575.7.peg.2946	DNA Metabolism	DNA Metabolism	Type I Restriction-Modification	Type I restriction-modification system specificity subunit S (EC 3.1.21.3)	5.474266594789666	-1.3140743894560778	-7.193593533268031	53	316	91	113	333
fig|67575.7.peg.523	Not in SEED	Not in SEED	- none -	Thioredoxin family protein	4.071616471667572	-1.7694620636327583	-7.2045708842780325	36	59	27	45	177
fig|67575.7.peg.2728	Hypothetical proteins	Hypothetical proteins	- none -	hypothetical protein	4.058681809510093	-1.7776272299165072	-7.2148233021519435	17	106	43	40	221
fig|67575.7.peg.3490	Hypothetical proteins	Hypothetical proteins	- none -	hypothetical protein	6.14216751359184	-1.1826017660077277	-7.263738148689003	123	419	239	245	444
fig|67575.7.peg.2418	Hypothetical proteins	Hypothetical proteins	- none -	FIG00694178: hypothetical protein	4.792987728072743	-1.5188808258810518	-7.279977158852874	32	222	44	83	233
fig|67575.7.peg.440	Respiration	Electron donating reactions	Succinate dehydrogenase	Fumarate reductase subunit D	4.361370677513889	-1.6734970555317072	-7.298740986901821	29	207	41	116	150
fig|67575.7.peg.3489	Hypothetical proteins	Hypothetical proteins	- none -	hypothetical protein	5.460531800659146	-1.3426607196501836	-7.331641557145722	86	207	139	162	292
fig|67575.7.peg.1592	Carbohydrates	Di- and oligosaccharides	Maltose and Maltodextrin Utilization	Alpha-glucosidase (EC 3.2.1.20)	5.827665726077871	-1.2737597921018684	-7.423046283688134	47	437	100	90	498
fig|67575.7.peg.3678	Hypothetical proteins	Hypothetical proteins	- none -	hypothetical protein	5.2403912493113545	-1.417489220448078	-7.4281981068292815	75	105	95	116	228
fig|67575.7.peg.1465	Not in SEED	Not in SEED	- none -	Aldo/keto reductase	6.7065851057861945	-1.1129819445035252	-7.464308132016299	219	767	223	372	561
fig|67575.7.peg.373	Not in SEED	Not in SEED	- none -	Zn-dependent aminopeptidase	5.668194498385716	-1.32535328202494	-7.512360181591218	67	256	99	90	405
fig|67575.7.peg.1840	Nitrogen Metabolism	Nitrogen Metabolism	Ammonia assimilation	Ammonium transporter	5.887333631937783	-1.2844860190878293	-7.562197739929655	61	500	86	108	531
fig|67575.7.peg.645	Amino Acids and Derivatives	Histidine Metabolism	Histidine Degradation	Conserved hypothetical protein (perhaps related to histidine degradation)	4.992527265597339	-1.5367230984801272	-7.672131968835259	52	134	69	118	162
fig|67575.7.peg.2619	Virulence Disease and Defense	Resistance to antibiotics and toxic compounds	Multidrug Resistance Efflux Pumps	Acriflavin resistance protein	6.547423045858895	-1.175427071055211	-7.696018293753309	137	714	153	204	721
fig|67575.7.peg.372	Not in SEED	Not in SEED	- none -	transcriptional regulator, LuxR family	4.9435942650252676	-1.5576512284665043	-7.700395679956573	46	120	45	78	192
fig|67575.7.peg.2662	Not in SEED	Not in SEED	- none -	RNA polymerase sigma factor	5.627580173324062	-1.3828770094684832	-7.782251240630507	64	128	51	106	144
fig|67575.7.peg.3069	Not in SEED	Not in SEED	- none -	N-ethylmaleimide reductase (EC 1.-.-.-)	5.128103186391431	-1.5237858158665365	-7.814130897723252	58	181	47	91	265
fig|67575.7.peg.2966	Virulence Disease and Defense	Resistance to antibiotics and toxic compounds	Multidrug Resistance Efflux Pumps	Acriflavin resistance protein	7.171448796197574	-1.110529945054505	-7.964108637602488	178	736	280	264	832
fig|67575.7.peg.628	Phages Prophages Transposable elements Plasmids	Phages Prophages	Phage replication	DNA polymerase III alpha subunit (EC 2.7.7.7)	5.387705237821354	-1.492492891162401	-8.041111767126804	29	327	52	67	398
fig|67575.7.peg.2228	Stress Response	Stress Response	Bacterial hemoglobins	Hypothetical protein in Cyanoglobin locus	5.708696479671461	-1.4099822617969198	-8.049160774319281	80	251	101	160	284
fig|67575.7.peg.3187	Not in SEED	Not in SEED	- none -	other cellular organization	4.922087599000164	-1.6379792523828018	-8.062277365572948	59	241	54	168	179
fig|67575.7.peg.1717	Stress Response	Oxidative stress	Glutathione: Redox cycle	Glutathione reductase (EC 1.8.1.7)	6.6554752880774695	-1.2166764845243574	-8.09756027633683	132	478	207	276	405
fig|67575.7.peg.2943	DNA Metabolism	DNA Metabolism	Type I Restriction-Modification	Type I restriction-modification system restriction subunit R (EC 3.1.21.3)	6.105195378620211	-1.3418486857027385	-8.192248394759963	88	483	172	151	678
fig|67575.7.peg.2943	DNA Metabolism	DNA Metabolism	Restriction-Modification System	Type I restriction-modification system restriction subunit R (EC 3.1.21.3)	6.105195378620211	-1.3418486857027385	-8.192248394759963	88	483	172	151	678
fig|67575.7.peg.364	Hypothetical proteins	Hypothetical proteins	- none -	FIG00516073: hypothetical protein	6.202045187307093	-1.3231602049130224	-8.206299380917079	89	319	124	190	294
fig|67575.7.peg.3477	Not in SEED	Not in SEED	- none -	2-methylaconitate cis-trans isomerase	4.7295297783907255	-1.7406343766612657	-8.232382117710035	34	208	30	58	339
fig|67575.7.peg.2711	Hypothetical proteins	Hypothetical proteins	- none -	hypothetical protein	4.201553704544091	-1.9699172390692674	-8.27671307345675	31	55	25	84	73
fig|67575.7.peg.1542	Cofactors Vitamins Prosthetic Groups Pigments	Coenzyme A	Coenzyme A Biosynthesis	Ketol-acid reductoisomerase (EC 1.1.1.86)	6.581350408829102	-1.2733527575246855	-8.380380691318752	200	486	291	350	617
fig|67575.7.peg.1542	Amino Acids and Derivatives	Branched-chain amino acids	Branched-Chain Amino Acid Biosynthesis	Ketol-acid reductoisomerase (EC 1.1.1.86)	6.581350408829102	-1.2733527575246855	-8.380380691318752	200	486	291	350	617
fig|67575.7.peg.781	Amino Acids and Derivatives	Branched-chain amino acids	Branched-Chain Amino Acid Biosynthesis	Threonine dehydratase biosynthetic (EC 4.3.1.19)	5.708756599123893	-1.4949845841066238	-8.534503110107178	82	371	104	203	353
fig|67575.7.peg.3223	Not in SEED	Not in SEED	- none -	Rhs family protein	7.0512964815870856	-1.2153476091314253	-8.569776320173695	233	741	228	383	680
fig|67575.7.peg.1118	Not in SEED	Not in SEED	- none -	interphotoreceptor retinoid-binding protein	7.718682686743539	-1.1107030806028506	-8.573164638361936	481	903	626	687	1169
fig|67575.7.peg.2585	Not in SEED	Not in SEED	- none -	Periplasmic beta-glucosidase (EC 3.2.1.21)	5.280469061550769	-1.6252058203468998	-8.581849052994041	35	299	72	51	538
fig|67575.7.peg.412	Amino Acids and Derivatives	Arginine; urea cycle polyamines	Putrescine utilization pathways	Gamma-aminobutyrate:alpha-ketoglutarate aminotransferase (EC 2.6.1.19)	5.051208831276144	-1.70334731924254	-8.603963021688463	40	161	43	98	204
fig|67575.7.peg.1759	Hypothetical proteins	Hypothetical proteins	- none -	hypothetical protein	6.776420629801749	-1.275254629243859	-8.641661777858266	157	572	199	314	499
fig|67575.7.peg.520	Not in SEED	Not in SEED	- none -	response regulator	6.66592141407663	-1.308198714094243	-8.720349822148325	220	516	370	479	516
fig|67575.7.peg.1239	DNA Metabolism	DNA repair	DNA Repair Base Excision	DNA polymerase I (EC 2.7.7.7)	5.926943956236585	-1.4800806505286115	-8.772355066393267	108	359	206	303	345
fig|67575.7.peg.7	Hypothetical proteins	Hypothetical proteins	- none -	FIG00487125: hypothetical protein	5.261156618458486	-1.6706053067816604	-8.789316166606202	57	193	112	134	366
fig|67575.7.peg.3474	Not in SEED	Not in SEED	- none -	Methylisocitrate lyase (EC 4.1.3.30)	6.385876687079831	-1.3786114092365318	-8.803642458785841	145	382	175	249	512
fig|67575.7.peg.629	DNA Metabolism	DNA replication	DNA replication strays	DNA polymerase IV-like protein ImuB	5.164294759619322	-1.7145346325121102	-8.85436221786813	42	236	54	138	227
fig|67575.7.peg.629	DNA Metabolism	DNA repair	DNA repair bacterial	DNA polymerase IV-like protein ImuB	5.164294759619322	-1.7145346325121102	-8.85436221786813	42	236	54	138	227
fig|67575.7.peg.3172	Not in SEED	Not in SEED	- none -	putative inner membrane protein	5.111594885598838	-1.7329582449881258	-8.858180502037643	48	165	63	88	333
fig|67575.7.peg.3499	Hypothetical proteins	Hypothetical proteins	- none -	hypothetical protein	4.525663952337689	-1.958915874250217	-8.865394957756278	37	118	30	50	316
fig|67575.7.peg.1982	Hypothetical proteins	Hypothetical proteins	- none -	hypothetical protein	5.336721877684964	-1.6682333625242556	-8.902897482867147	78	183	84	194	193
fig|67575.7.peg.2582	Not in SEED	Not in SEED	- none -	Predicted beta-glucoside transporter, GPH family	6.377563078145981	-1.4038145643220958	-8.952915933984185	106	564	192	271	559
fig|67575.7.peg.525	Hypothetical proteins	Hypothetical proteins	- none -	FIG01057804: hypothetical protein	6.896457212415866	-1.3104180825930971	-9.037242236979335	190	388	164	307	415
fig|67575.7.peg.3225	Hypothetical proteins	Hypothetical proteins	- none -	hypothetical protein	6.142595177526169	-1.4739221406402725	-9.053707033145985	129	412	138	266	442
fig|67575.7.peg.3224	Hypothetical proteins	Hypothetical proteins	- none -	hypothetical protein	7.704209943901802	-1.1811316570719808	-9.099686257471166	395	1042	659	750	1054
fig|67575.7.peg.247	Not in SEED	Not in SEED	- none -	putative enzyme; Not classified	5.849851502785383	-1.568689940839298	-9.176603207823081	107	416	152	316	326
fig|67575.7.peg.1483	Hypothetical proteins	Hypothetical proteins	- none -	hypothetical protein	6.589320882508361	-1.3975860650041794	-9.209143043234727	156	680	280	437	530
fig|67575.7.peg.2597	Hypothetical proteins	Hypothetical proteins	- none -	hypothetical protein	5.266460724092639	-1.76102916790597	-9.27439094675833	83	249	87	214	305
fig|67575.7.peg.982	Membrane Transport	Membrane Transport	Ton and Tol transport systems	Ferric siderophore transport system periplasmic binding protein TonB	4.309088934027719	-2.16560772770605	-9.331796294903056	27	204	17	150	150
fig|67575.7.peg.982	Iron acquisition and metabolism	Iron acquisition and metabolism	Hemin transport system	Ferric siderophore transport system periplasmic binding protein TonB	4.309088934027719	-2.16560772770605	-9.331796294903056	27	204	17	150	150
fig|67575.7.peg.982	Iron acquisition and metabolism	Iron acquisition and metabolism	Heme hemin uptake and utilization systems in GramNegatives	Ferric siderophore transport system periplasmic binding protein TonB	4.309088934027719	-2.16560772770605	-9.331796294903056	27	204	17	150	150
fig|67575.7.peg.1187	Hypothetical proteins	Hypothetical proteins	- none -	FIG01036274: hypothetical protein	7.479994559474212	-1.2489482458965873	-9.342126084371333	185	722	348	422	652
fig|67575.7.peg.782	Not in SEED	Not in SEED	- none -	putative secreted protein	5.053245140046306	-1.8734173153895157	-9.466836944270668	42	256	74	158	326
fig|67575.7.peg.2151	Not in SEED	Not in SEED	- none -	Pirin	6.2249988270290615	-1.5606561581793135	-9.715082754061907	103	220	190	239	386
fig|67575.7.peg.3398	Not in SEED	Not in SEED	- none -	ABC transporter permease	4.984535695109211	-1.963502296982832	-9.787147286739854	40	197	40	126	267
fig|67575.7.peg.1136	Respiration	Sodium Ion-Coupled Energetics	Na+ translocating decarboxylases and related biotin-dependent enzymes	Oxaloacetate decarboxylase beta chain (EC 4.1.1.3)	6.34085418416618	-1.5619446493290203	-9.904063265133896	163	720	195	381	804
fig|67575.7.peg.1136	Carbohydrates	Central carbohydrate metabolism	Pyruvate metabolism I: anaplerotic reactions PEP	Oxaloacetate decarboxylase beta chain (EC 4.1.1.3)	6.34085418416618	-1.5619446493290203	-9.904063265133896	163	720	195	381	804
fig|67575.7.peg.1424	Hypothetical proteins	Hypothetical proteins	- none -	hypothetical protein	5.863224844967229	-1.6957094101623933	-9.94232554350887	101	286	125	270	317
fig|67575.7.peg.2928	Not in SEED	Not in SEED	- none -	Glycosidase	7.691186853104322	-1.3014279693294843	-10.009525687969186	182	762	488	412	1050
fig|67575.7.peg.1282	Carbohydrates	Central carbohydrate metabolism	Entner-Doudoroff Pathway	2-dehydro-3-deoxyphosphogluconate aldolase (EC 4.1.2.14)	5.712648852656391	-1.766976476782446	-10.094116142762074	70	203	125	231	237
fig|67575.7.peg.2413	Not in SEED	Not in SEED	- none -	Tryptophan halogenase	6.947116048825387	-1.4574575035640625	-10.125126413490882	182	439	291	404	562
fig|67575.7.peg.2856	Hypothetical proteins	Hypothetical proteins	- none -	hypothetical protein	5.915600698960602	-1.7317970435800651	-10.244619801460138	87	431	156	301	465
fig|67575.7.peg.1763	Cell Wall and Capsule	Cell Wall and Capsule	Recycling of Peptidoglycan Amino Acids	L-alanine-DL-glutamate epimerase	6.595930464182488	-1.5664637546565263	-10.332286000376664	186	589	272	531	468
fig|67575.7.peg.1763	Miscellaneous	Miscellaneous	Muconate lactonizing enzyme family	L-alanine-DL-glutamate epimerase	6.595930464182488	-1.5664637546565263	-10.332286000376664	186	589	272	531	468
fig|67575.7.peg.408	DNA Metabolism	DNA repair	DNA repair bacterial RecBCD pathway	Exodeoxyribonuclease V beta chain (EC 3.1.11.5)	8.382796532920375	-1.2342058716534063	-10.346096701806145	339	1328	369	628	1109
fig|67575.7.peg.2417	Not in SEED	Not in SEED	- none -	putative pullulanase precursor	6.906283903843095	-1.514563534901492	-10.460005762437873	123	839	216	271	1102
fig|67575.7.peg.2356	Respiration	Respiration	Biogenesis of cytochrome c oxidases	Cytochrome oxidase biogenesis protein Surf1 facilitates heme A insertion	5.690897141976862	-1.8600722230271975	-10.585479697896027	58	234	107	239	214
fig|67575.7.peg.3681	Hypothetical proteins	Hypothetical proteins	CBSS-211586.1.peg.3548	FIG081498: hypothetical protein	8.104103104656492	-1.320529623601409	-10.701708222419047	649	1712	786	1333	1400
fig|67575.7.peg.3686	Not in SEED	Not in SEED	- none -	Predicted D-lactate dehydrogenase, Fe-S protein, FAD/FMN-containing	7.125476712786619	-1.5034456355342525	-10.712766864939995	204	814	354	509	951
fig|67575.7.peg.1941	Amino Acids and Derivatives	Histidine Metabolism	Histidine Biosynthesis	Imidazole glycerol phosphate synthase cyclase subunit (EC 4.1.3.-)	7.800961450707644	-1.3880663501590307	-10.828252088615056	322	367	384	495	816
fig|67575.7.peg.1942	Amino Acids and Derivatives	Aromatic amino acids and derivatives	Chorismate: Intermediate for synthesis of Tryptophan PAPA antibiotics PABA 3-hydroxyanthranilate and more.	Phosphoribosylformimino-5-aminoimidazole carboxamide ribotide isomerase (EC 5.3.1.16)	6.009839770349654	-1.8128616209972137	-10.895007868009596	58	177	50	130	271
fig|67575.7.peg.1942	Amino Acids and Derivatives	Histidine Metabolism	Histidine Biosynthesis	Phosphoribosylformimino-5-aminoimidazole carboxamide ribotide isomerase (EC 5.3.1.16)	6.009839770349654	-1.8128616209972137	-10.895007868009596	58	177	50	130	271
fig|67575.7.peg.3496	Not in SEED	Not in SEED	- none -	Mobile element protein	6.779988758516498	-1.608438460079415	-10.90519467810402	208	559	181	413	726
fig|67575.7.peg.409	DNA Metabolism	DNA repair	DNA repair bacterial RecBCD pathway	Exodeoxyribonuclease V alpha chain (EC 3.1.11.5)	6.764351776136516	-1.619078563367442	-10.952016955819117	105	376	160	296	392
fig|67575.7.peg.355	Carbohydrates	Aminosugars	Chitin and N-acetylglucosamine utilization	N-acetylglucosamine kinase of eukaryotic type (EC 2.7.1.59)	5.288641772794979	-2.0724705730692197	-10.960554445622224	36	231	43	147	303
fig|67575.7.peg.2589	Not in SEED	Not in SEED	- none -	Beta-glucanase precursor (EC 3.2.1.73)	6.564387635089961	-1.674214532180148	-10.990193173531287	108	515	146	280	647
fig|67575.7.peg.3179	Stress Response	Stress Response	Bacterial hemoglobins	diguanylate cyclase/phosphodiesterase (GGDEF & EAL domains) with PAS/PAC sensor(s)	7.832026303852939	-1.4054926792831812	-11.007855634018618	475	1888	548	1217	1145
fig|67575.7.peg.3540	Respiration	Electron accepting reactions	Terminal cytochrome C oxidases	Cytochrome c oxidase subunit CcoO (EC 1.9.3.1)	7.7369570032614625	-1.4325237835201339	-11.083374919244706	367	1003	433	759	1042
fig|67575.7.peg.1776	Cell Wall and Capsule	Cell Wall and Capsule	Peptidoglycan biosynthesis--gjo	D-alanine--D-alanine ligase (EC 6.3.2.4)	9.459010067103236	-1.171825410221952	-11.084308352176825	890	2304	1374	1594	2380
fig|67575.7.peg.1776	Cell Wall and Capsule	Cell Wall and Capsule	Peptidoglycan Biosynthesis	D-alanine--D-alanine ligase (EC 6.3.2.4)	9.459010067103236	-1.171825410221952	-11.084308352176825	890	2304	1374	1594	2380
fig|67575.7.peg.2536	Not in SEED	Not in SEED	CBSS-211586.1.peg.69	ABC-type Na+ transport system, ATPase component	5.558788910659316	-2.0068762856241062	-11.15580164159244	74	225	88	222	372
fig|67575.7.peg.1418	Phosphorus Metabolism	Phosphorus Metabolism	Phosphate metabolism	Phosphate transport system regulatory protein PhoU	7.068082014285739	-1.5863358718909002	-11.212352044728359	242	434	453	660	567
fig|67575.7.peg.1418	Phosphorus Metabolism	Phosphorus Metabolism	High affinity phosphate transporter and control of PHO regulon	Phosphate transport system regulatory protein PhoU	7.068082014285739	-1.5863358718909002	-11.212352044728359	242	434	453	660	567
fig|67575.7.peg.2357	Hypothetical proteins	Hypothetical proteins	- none -	hypothetical protein in Cytochrome oxidase biogenesis cluster	4.867107555473394	-2.331786679059465	-11.349056563402536	32	81	64	172	116
fig|67575.7.peg.1020	Motility and Chemotaxis	Flagellar motility in Prokaryota	Flagellum	Flagellum-specific ATP synthase FliI	7.800785469841018	-1.4634174068585695	-11.41580524373475	330	968	319	797	575
fig|67575.7.peg.1020	Motility and Chemotaxis	Flagellar motility in Prokaryota	Flagellar motility	Flagellum-specific ATP synthase FliI	7.800785469841018	-1.4634174068585695	-11.41580524373475	330	968	319	797	575
fig|67575.7.peg.441	Carbohydrates	Central carbohydrate metabolism	TCA Cycle	Succinate dehydrogenase iron-sulfur protein (EC 1.3.99.1)	4.337095468089848	-2.6554071384100686	-11.516754265931741	17	152	29	169	178
fig|67575.7.peg.441	Cofactors Vitamins Prosthetic Groups Pigments	Folate and pterines	5-FCL-like protein	Succinate dehydrogenase iron-sulfur protein (EC 1.3.99.1)	4.337095468089848	-2.6554071384100686	-11.516754265931741	17	152	29	169	178
fig|67575.7.peg.441	Respiration	Electron donating reactions	Succinate dehydrogenase	Succinate dehydrogenase iron-sulfur protein (EC 1.3.99.1)	4.337095468089848	-2.6554071384100686	-11.516754265931741	17	152	29	169	178
fig|67575.7.peg.441	Carbohydrates	One-carbon Metabolism	Serine-glyoxylate cycle	Succinate dehydrogenase iron-sulfur protein (EC 1.3.99.1)	4.337095468089848	-2.6554071384100686	-11.516754265931741	17	152	29	169	178
fig|67575.7.peg.1461	Stress Response	Oxidative stress	Oxidative stress	Catalase (EC 1.11.1.6)	7.706113021011904	-1.4967697079139406	-11.534276535611802	267	1214	435	753	1067
fig|67575.7.peg.1461	Stress Response	Oxidative stress	Oxidative stress	Peroxidase (EC 1.11.1.7)	7.706113021011904	-1.4967697079139406	-11.534276535611802	267	1214	435	753	1067
fig|67575.7.peg.1461	Stress Response	Oxidative stress	Protection from Reactive Oxygen Species	Catalase (EC 1.11.1.6)	7.706113021011904	-1.4967697079139406	-11.534276535611802	267	1214	435	753	1067
fig|67575.7.peg.1461	Stress Response	Oxidative stress	Protection from Reactive Oxygen Species	Peroxidase (EC 1.11.1.7)	7.706113021011904	-1.4967697079139406	-11.534276535611802	267	1214	435	753	1067
fig|67575.7.peg.1577	Membrane Transport	Uni- Sym- and Antiporters	Multi-subunit cation antiporter	Na(+) H(+) antiporter subunit D	7.336596596123336	-1.5811564591912712	-11.600307096441107	230	889	345	565	1094
fig|67575.7.peg.185	Stress Response	Stress Response	Phage shock protein (psp) operon	Phage shock protein C	8.669576780419897	-1.3397055837856695	-11.614680421787122	561	1562	798	1108	1727
fig|67575.7.peg.1419	Phosphorus Metabolism	Phosphorus Metabolism	Phosphate metabolism	Phosphate transport ATP-binding protein PstB (TC 3.A.1.7.1)	7.672160198197281	-1.519224367035089	-11.655732720898065	391	819	606	894	1106
fig|67575.7.peg.1419	Phosphorus Metabolism	Phosphorus Metabolism	High affinity phosphate transporter and control of PHO regulon	Phosphate transport ATP-binding protein PstB (TC 3.A.1.7.1)	7.672160198197281	-1.519224367035089	-11.655732720898065	391	819	606	894	1106
fig|67575.7.peg.1186	Hypothetical proteins	Hypothetical proteins	- none -	FIG00702062: hypothetical protein	8.567766206841576	-1.3650369046096185	-11.695317062405916	309	1240	561	783	1108
fig|67575.7.peg.1819	Hypothetical proteins	Hypothetical proteins	- none -	hypothetical protein	6.290365386018023	-1.8775561195596309	-11.810514024784219	127	369	136	422	292
fig|67575.7.peg.1761	Hypothetical proteins	Hypothetical proteins	- none -	hypothetical protein	5.613189832223458	-2.1245410643839984	-11.925452300741464	108	286	114	441	193
fig|67575.7.peg.717	Hypothetical proteins	Hypothetical proteins	- none -	hypothetical protein	6.544450201972265	-1.8652635611928785	-12.20712448978024	174	516	218	551	565
fig|67575.7.peg.3037	Not in SEED	Not in SEED	- none -	Phage integrase	6.840125085249545	-1.7974066677796743	-12.294486436674545	164	466	187	393	741
fig|67575.7.peg.2944	Hypothetical proteins	Hypothetical proteins	- none -	FIG01203377: hypothetical protein	7.095757677992477	-1.7524131008050867	-12.4346987150523	172	557	370	575	767
fig|67575.7.peg.196	Protein Metabolism	Protein degradation	Proteasome bacterial	ATP-dependent protease La (EC 3.4.21.53) Type I	9.95551017755435	-1.2605451465572042	-12.549370035816986	1954	4574	2471	3707	4113
fig|67575.7.peg.196	Protein Metabolism	Protein degradation	Proteolysis in bacteria ATP-dependent	ATP-dependent protease La (EC 3.4.21.53) Type I	9.95551017755435	-1.2605451465572042	-12.549370035816986	1954	4574	2471	3707	4113
fig|67575.7.peg.2592	Dormancy and Sporulation	Dormancy and Sporulation	Persister Cells	HipA protein	6.325666568677323	-1.9911898035198758	-12.595602772016846	141	497	184	502	605
fig|67575.7.peg.681	Not in SEED	Not in SEED	- none -	SyrP-like protein	7.488114467692453	-1.7009716657449006	-12.73707053939932	228	700	569	721	1171
fig|67575.7.peg.416	Carbohydrates	Di- and oligosaccharides	Sucrose utilization	Predicted sucrose permease MFS family FucP subfamily	8.388619883687651	-1.5350057575018432	-12.876579818954987	535	1697	603	1305	1476
fig|67575.7.peg.2588	Not in SEED	Not in SEED	- none -	Predicted b-glucoside-specific TonB-dependent outer membrane receptor	6.789551012723949	-1.8986441377433074	-12.890941228217462	128	630	152	371	913
fig|67575.7.peg.1778	Cell Division and Cell Cycle	Cell Division and Cell Cycle	Bacterial Cytoskeleton	Cell division protein FtsA	9.437584493595306	-1.3694670020036348	-12.924460542599956	1119	2279	1692	2330	2623
fig|67575.7.peg.3571	Carbohydrates	Polysaccharides	Glycogen metabolism	Glycogen synthase ADP-glucose transglucosylase (EC 2.4.1.21)	7.315863187289678	-1.7689555417229939	-12.941436727643321	269	1043	263	854	778
fig|67575.7.peg.3476	Not in SEED	Not in SEED	- none -	2-methylcitrate dehydratase FeS dependent (EC 4.2.1.79)	6.9865162226663315	-1.8600971780680209	-12.995599110308092	135	612	171	447	690
fig|67575.7.peg.2264	RNA Metabolism	RNA processing and modification	RNA processing and degradation bacterial	Ribonuclease E inhibitor RraA	4.029047731986972	-3.254342417104733	-13.111900934744824	13	76	14	170	67
fig|67575.7.peg.1762	Not in SEED	Not in SEED	- none -	probable exported protein STY2149	6.623297656559701	-2.008912622585685	-13.30562626540497	147	667	227	678	538
fig|67575.7.peg.1238	Not in SEED	Not in SEED	- none -	Decarboxylase family protein	8.245920545674052	-1.6385141728627053	-13.511057682386706	607	2062	1043	1954	1719
fig|67575.7.peg.3066	Amino Acids and Derivatives	Alanine serine and glycine	Alanine biosynthesis	Cysteine desulfurase (EC 2.8.1.7)	8.1266472181355	-1.665387115028942	-13.534013565468657	554	1864	603	1545	1552
fig|67575.7.peg.3066	RNA Metabolism	RNA processing and modification	mnm5U34 biosynthesis bacteria	Cysteine desulfurase (EC 2.8.1.7)	8.1266472181355	-1.665387115028942	-13.534013565468657	554	1864	603	1545	1552
fig|67575.7.peg.3066	RNA Metabolism	RNA processing and modification	tRNA modification Bacteria	Cysteine desulfurase (EC 2.8.1.7)	8.1266472181355	-1.665387115028942	-13.534013565468657	554	1864	603	1545	1552
fig|67575.7.peg.1423	Not in SEED	Not in SEED	- none -	serine protease, subtilase family protein	8.112872173680142	-1.6741470617489964	-13.582141111911803	410	1261	468	1034	1418
fig|67575.7.peg.2049	Not in SEED	Not in SEED	- none -	Serine protease, subtilase family	7.846449367508576	-1.7392856967238057	-13.64721715497522	377	1591	440	1089	1677
fig|67575.7.peg.411	Not in SEED	Not in SEED	- none -	Succinate-semialdehyde dehydrogenase [NAD(P)+] (EC 1.2.1.16)	5.989847127416105	-2.2831304552260856	-13.675602398752194	62	255	84	280	386
fig|67575.7.peg.679	Fatty Acids Lipids and Isoprenoids	Fatty acids	Fatty Acid Biosynthesis FASII	Malonyl CoA-acyl carrier protein transacylase (EC 2.3.1.39)	8.862555258986493	-1.585258605157863	-14.049441987995412	562	3184	1391	2033	3164
fig|67575.7.peg.1063	Motility and Chemotaxis	Flagellar motility in Prokaryota	Flagellum	Flagellar protein FlgJ [peptidoglycan hydrolase] (EC 3.2.1.-)	7.956194844184213	-1.7736815855250094	-14.111756285978561	419	1251	371	1249	856
fig|67575.7.peg.1286	Carbohydrates	Central carbohydrate metabolism	Entner-Doudoroff Pathway	Glucose-6-phosphate 1-dehydrogenase (EC 1.1.1.49)	7.65625655251999	-1.850485438513557	-14.167791263962247	374	1195	554	1338	1047
fig|67575.7.peg.1286	Carbohydrates	Central carbohydrate metabolism	Pentose phosphate pathway	Glucose-6-phosphate 1-dehydrogenase (EC 1.1.1.49)	7.65625655251999	-1.850485438513557	-14.167791263962247	374	1195	554	1338	1047
fig|67575.7.peg.3545	Carbohydrates	Central carbohydrate metabolism	Entner-Doudoroff Pathway	NAD-dependent glyceraldehyde-3-phosphate dehydrogenase (EC 1.2.1.12)	6.050507825019611	-2.395759752808847	-14.495563131236977	99	352	155	622	204
fig|67575.7.peg.3545	Cofactors Vitamins Prosthetic Groups Pigments	Pyridoxine	Pyridoxin (Vitamin B6) Biosynthesis	NAD-dependent glyceraldehyde-3-phosphate dehydrogenase (EC 1.2.1.12)	6.050507825019611	-2.395759752808847	-14.495563131236977	99	352	155	622	204
fig|67575.7.peg.3545	Carbohydrates	Central carbohydrate metabolism	Glycolysis and Gluconeogenesis	NAD-dependent glyceraldehyde-3-phosphate dehydrogenase (EC 1.2.1.12)	6.050507825019611	-2.395759752808847	-14.495563131236977	99	352	155	622	204
fig|67575.7.peg.3475	Not in SEED	Not in SEED	- none -	2-methylcitrate synthase (EC 2.3.3.5)	7.511702871737222	-1.9355988641716337	-14.539643546529366	226	995	240	759	1115
fig|67575.7.peg.1930	Membrane Transport	Protein and nucleoprotein secretion system Type IV	Type IV pilus	Twitching motility protein PilT	9.559423922356956	-1.5308795088232154	-14.634326198890712	1389	4904	1374	3182	4559
fig|67575.7.peg.621	Hypothetical proteins	Hypothetical proteins	- none -	hypothetical protein	9.099462107445811	-1.6098766411410728	-14.64901149372533	904	3153	803	2293	2546
fig|67575.7.peg.2176	Not in SEED	Not in SEED	- none -	MSHA pilin protein MshB	10.226638811505126	-1.4413188682256004	-14.739847477550567	2184	4548	3574	4922	5622
fig|67575.7.peg.1264	Motility and Chemotaxis	Motility and Chemotaxis	Bacterial Chemotaxis	Methyl-accepting chemotaxis protein I (serine chemoreceptor protein)	9.636505823758313	-1.5426026016561651	-14.86529895460436	1411	5613	1986	3879	4828
fig|67575.7.peg.678	Fatty Acids Lipids and Isoprenoids	Fatty acids	Fatty Acid Biosynthesis FASII	Malonyl CoA-acyl carrier protein transacylase (EC 2.3.1.39)	10.252790044928869	-1.4634782067013143	-15.004734788637588	1604	5705	3520	4188	7126
fig|67575.7.peg.1021	Motility and Chemotaxis	Flagellar motility in Prokaryota	Flagellum	Flagellar assembly protein FliH	8.505783713924655	-1.793507131720839	-15.255183751798835	593	1153	504	1605	886
fig|67575.7.peg.24	Hypothetical proteins	Hypothetical proteins	CBSS-211586.1.peg.2352	FIG002188: hypothetical protein	10.455536742135996	-1.4602985116032359	-15.26820474255414	2216	8028	4073	5629	8730
fig|67575.7.peg.1723	Protein Metabolism	Protein degradation	Protein degradation	Oligopeptidase A (EC 3.4.24.70)	9.033471516843882	-1.7061282782282547	-15.412261205456833	872	2576	1206	2522	2630
