# Supplementary material for: Direct effects of organic pollutants on the growth and gene expression of the Baltic Sea model bacterium Rheinheimera sp. BAL341
Source: Microb Biotechnol. 2019 Jul 4;12(5):892–906. doi: 10.1111/1751-7915.13441 (PMC6680617; doi:10.1111/1751-7915.13441)
Supplement: Supplementary file 4 — Table S4. Gene list showing the top 50 most highly expressed and high fold‐change differentially expressed genes (denoted with positive logFC*logCPM values), and the 50 genes with strongest decrease in relative expression abundance and fold‐change (denoted with negative logFC*logCPM values) in the PFAS treatment compared to controls. [file MBT2-12-892-s004.xlsx]

## Sheet: PFC_sig_top_50
geneid	Category	Subcategory	Subsystem	Role	logCPM	logFC	logCPM_logFC	PFC_A	PFC_B	PFC_C	Control_A	Control_C
Top 50 strongest increasing genes.
Please notice that one gene can have more then one SEED category.
fig|67575.7.peg.199	Not in SEED	Not in SEED	Bacterial Cell Division	Cell division trigger factor (EC 5.2.1.8)	11.04525436953262	2.7403187791695696	30.267517969534982	13941	6698	1712	420	1198
fig|67575.7.peg.1450	Amino Acids and Derivatives	Alanine serine and glycine	Glycine cleavage system	Aminomethyltransferase (glycine cleavage system T protein) (EC 2.1.2.10)	10.330277646086772	2.8788074636221443	29.738880388843597	9112	4595	1004	254	703
fig|67575.7.peg.1450	Amino Acids and Derivatives	Alanine serine and glycine	Glycine and Serine Utilization	Aminomethyltransferase (glycine cleavage system T protein) (EC 2.1.2.10)	10.330277646086772	2.8788074636221443	29.738880388843597	9112	4595	1004	254	703
fig|67575.7.peg.3501	Hypothetical proteins	Hypothetical proteins	- none -	hypothetical protein	11.201829009782392	2.5634225417827308	28.71502099287191	29060	18670	6968	849	4488
fig|67575.7.peg.275	Membrane Transport	Membrane Transport	Ton and Tol transport systems	TonB-dependent receptor	10.570103367317301	2.5966600401568556	27.446965034240257	11471	7981	2660	354	1708
fig|67575.7.peg.2111	Respiration	Electron donating reactions	Respiratory dehydrogenases 1	Proline dehydrogenase (EC 1.5.99.8) (Proline oxidase)	10.694701738355667	2.460177188308001	26.310861252460533	8863	6974	3585	212	2135
fig|67575.7.peg.2111	Amino Acids and Derivatives	Proline and 4-hydroxyproline	Proline 4-hydroxyproline uptake and utilization	Proline dehydrogenase (EC 1.5.99.8) (Proline oxidase)	10.694701738355667	2.460177188308001	26.310861252460533	8863	6974	3585	212	2135
fig|67575.7.peg.182	Amino Acids and Derivatives	Lysine threonine methionine and cysteine	Methionine Degradation	Methionine gamma-lyase (EC 4.4.1.11)	9.527919314651085	2.760924839611803	26.305869105637246	3089	1633	387	94	273
fig|67575.7.peg.327	Not in SEED	Not in SEED	- none -	Peptide transport system permease protein sapC (TC 3.A.1.5.5)	9.533425087671816	2.7227324598700333	25.95696593994337	4161	2171	540	75	541
fig|67575.7.peg.714	RNA Metabolism	RNA processing and modification	tRNA modification Bacteria	tRNA (Guanine37-N1) -methyltransferase (EC 2.1.1.31)	12.349972277352128	2.0792835163336023	25.67909378347524	34247	28974	7358	1360	8560
fig|67575.7.peg.714	RNA Metabolism	RNA processing and modification	RNA methylation	tRNA (Guanine37-N1) -methyltransferase (EC 2.1.1.31)	12.349972277352128	2.0792835163336023	25.67909378347524	34247	28974	7358	1360	8560
fig|67575.7.peg.714	Protein Metabolism	Protein biosynthesis	Ribosome biogenesis bacterial	tRNA (Guanine37-N1) -methyltransferase (EC 2.1.1.31)	12.349972277352128	2.0792835163336023	25.67909378347524	34247	28974	7358	1360	8560
fig|67575.7.peg.1735	Not in SEED	Not in SEED	- none -	Alkaline serine protease	10.101371006514107	2.5126829208751182	25.3815424054911	8524	6237	3150	257	1675
fig|67575.7.peg.2279	Not in SEED	Not in SEED	CBSS-312309.3.peg.1965; <br>Ribosome recycling related cluster	SSU ribosomal protein S2p (SAe)	11.44252950559282	2.1632756854299244	24.75334585926344	15636	11149	4322	624	3447
fig|67575.7.peg.224	Hypothetical proteins	Hypothetical proteins	- none -	hypothetical protein	7.557752354086085	3.1802848298613067	24.035805159548556	1955	1910	576	31	275
fig|67575.7.peg.713	Protein Metabolism	Protein biosynthesis	Ribosome LSU bacterial	LSU ribosomal protein L19p	10.059267003706475	2.3853130600600463	23.994500958572146	5640	6588	1831	153	1614
fig|67575.7.peg.588	Carbohydrates	Central carbohydrate metabolism	TCA Cycle	Isocitrate dehydrogenase [NADP] (EC 1.1.1.42)	9.791698347498201	2.415843628512167	23.655212065116643	6085	6318	2465	240	1453
fig|67575.7.peg.588	Cofactors Vitamins Prosthetic Groups Pigments	Folate and pterines	5-FCL-like protein	Isocitrate dehydrogenase [NADP] (EC 1.1.1.42)	9.791698347498201	2.415843628512167	23.655212065116643	6085	6318	2465	240	1453
fig|67575.7.peg.3443	Protein Metabolism	Protein biosynthesis	Translation elongation factors bacterial	Translation elongation factor P	9.40785096689829	2.45245964573565	23.072374849413173	4695	2435	594	183	490
fig|67575.7.peg.3424	Respiration	Electron donating reactions	Succinate dehydrogenase	Succinate dehydrogenase flavoprotein subunit (EC 1.3.99.1)	11.012996058133336	2.080850404895358	22.916397306677734	14319	12375	5099	889	3150
fig|67575.7.peg.3424	Carbohydrates	One-carbon Metabolism	Serine-glyoxylate cycle	Succinate dehydrogenase flavoprotein subunit (EC 1.3.99.1)	11.012996058133336	2.080850404895358	22.916397306677734	14319	12375	5099	889	3150
fig|67575.7.peg.3424	Carbohydrates	Central carbohydrate metabolism	TCA Cycle	Succinate dehydrogenase flavoprotein subunit (EC 1.3.99.1)	11.012996058133336	2.080850404895358	22.916397306677734	14319	12375	5099	889	3150
fig|67575.7.peg.81	Stress Response	Cold shock	Cold shock CspA family of proteins	Cold shock protein CspA	9.701425969730371	2.3373613787155794	22.67573838011611	2035	1576	630	81	400
fig|67575.7.peg.143	Not in SEED	Not in SEED	- none -	Outer membrane vitamin B12 receptor BtuB	9.922406718664984	2.257640890037826	22.401231135644117	11071	9730	2878	573	2046
fig|67575.7.peg.1451	Amino Acids and Derivatives	Alanine serine and glycine	Glycine cleavage system	Glycine cleavage system H protein	9.38060682643856	2.317484987773961	21.739415496481303	5015	3654	801	271	599
fig|67575.7.peg.1451	Amino Acids and Derivatives	Alanine serine and glycine	Glycine and Serine Utilization	Glycine cleavage system H protein	9.38060682643856	2.317484987773961	21.739415496481303	5015	3654	801	271	599
fig|67575.7.peg.802	Carbohydrates	One-carbon Metabolism	Serine-glyoxylate cycle	Phosphoenolpyruvate carboxykinase [ATP] (EC 4.1.1.49)	9.871866221661618	2.196253414399651	21.68111989582091	9582	6881	1630	431	1654
fig|67575.7.peg.802	Carbohydrates	Central carbohydrate metabolism	Pyruvate metabolism I: anaplerotic reactions PEP	Phosphoenolpyruvate carboxykinase [ATP] (EC 4.1.1.49)	9.871866221661618	2.196253414399651	21.68111989582091	9582	6881	1630	431	1654
fig|67575.7.peg.2280	Protein Metabolism	Protein biosynthesis	Translation elongation factors bacterial	Translation elongation factor Ts	9.602555114348014	2.240178096566787	21.511433638237797	6587	5205	1272	198	1486
fig|67575.7.peg.886	Amino Acids and Derivatives	Branched-chain amino acids	HMG CoA Synthesis	Isovaleryl-CoA dehydrogenase (EC 1.3.8.4)	8.861611953128785	2.4115029479371213	21.369803348444897	5204	2939	734	204	622
fig|67575.7.peg.886	Amino Acids and Derivatives	Branched-chain amino acids	Leucine Degradation and HMG-CoA Metabolism	Isovaleryl-CoA dehydrogenase (EC 1.3.8.4)	8.861611953128785	2.4115029479371213	21.369803348444897	5204	2939	734	204	622
fig|67575.7.peg.213	Virulence Disease and Defense	Bacteriocins ribosomally synthesized antibacterial peptides	Colicin V and Bacteriocin Production Cluster	Acetyl-coenzyme A carboxyl transferase beta chain (EC 6.4.1.2)	7.9817721526841945	2.6458607035234825	21.118657283265144	1553	1389	276	34	277
fig|67575.7.peg.213	Fatty Acids Lipids and Isoprenoids	Fatty acids	Fatty Acid Biosynthesis FASII	Acetyl-coenzyme A carboxyl transferase beta chain (EC 6.4.1.2)	7.9817721526841945	2.6458607035234825	21.118657283265144	1553	1389	276	34	277
fig|67575.7.peg.194	Protein Metabolism	Protein folding	Peptidyl-prolyl cis-trans isomerase	Peptidyl-prolyl cis-trans isomerase PpiD (EC 5.2.1.8)	9.905760848009127	2.1285994493891405	21.085397086852733	6673	5533	1677	318	1459
fig|67575.7.peg.1155	Protein Metabolism	Protein biosynthesis	Ribosome LSU bacterial	LSU ribosomal protein L25p	10.32833993928925	2.0262067261926533	20.9273518553921	7888	4909	2201	452	1458
fig|67575.7.peg.2436	Protein Metabolism	Protein biosynthesis	Translation elongation factor G family	Translation elongation factor G paralog	9.973875291640407	2.0972695019015037	20.917904464926394	5998	4033	1171	305	1049
fig|67575.7.peg.2436	Protein Metabolism	Protein biosynthesis	Translation elongation factors bacterial	Translation elongation factor G paralog	9.973875291640407	2.0972695019015037	20.917904464926394	5998	4033	1171	305	1049
fig|67575.7.peg.2436	Virulence Disease and Defense	Resistance to antibiotics and toxic compounds	Tetracycline resistance ribosome protection type too	Translation elongation factor G paralog	9.973875291640407	2.0972695019015037	20.917904464926394	5998	4033	1171	305	1049
fig|67575.7.peg.3043	Protein Metabolism	Protein biosynthesis	Ribosome LSU bacterial	LSU ribosomal protein L7/L12 (P1/P2)	11.504693813672693	1.7416667027343997	20.037342140428166	19126	15593	8757	1023	7224
fig|67575.7.peg.2999	Protein Metabolism	Protein biosynthesis	Ribosome LSU bacterial	LSU ribosomal protein L5p (L11e)	11.711853148315415	1.702897824419558	19.944089246187673	21899	21675	8001	1867	6663
fig|67575.7.peg.2998	Protein Metabolism	Protein biosynthesis	Ribosome LSU bacterial	LSU ribosomal protein L24p (L26e)	11.121716283424076	1.7826499238152675	19.82612668534095	15283	12092	4709	1117	3809
fig|67575.7.peg.2003	Hypothetical proteins	Hypothetical proteins	- none -	FIG01065953: hypothetical protein	10.657866119811793	1.857133720334666	19.793082557914868	12109	9090	4469	924	2727
fig|67575.7.peg.59	Carbohydrates	Fermentation	Acetyl-CoA fermentation to Butyrate	Electron transfer flavoprotein alpha subunit	9.357144468608118	2.099283552519673	19.643299481499454	6548	3372	931	387	708
fig|67575.7.peg.1452	Amino Acids and Derivatives	Alanine serine and glycine	Glycine and Serine Utilization	Glycine dehydrogenase [decarboxylating] (glycine cleavage system P protein) (EC 1.4.4.2)	11.087766338340165	1.758019520152337	19.49250965769001	13932	14717	7786	1002	5592
fig|67575.7.peg.1452	Amino Acids and Derivatives	Alanine serine and glycine	Glycine cleavage system	Glycine dehydrogenase [decarboxylating] (glycine cleavage system P protein) (EC 1.4.4.2)	11.087766338340165	1.758019520152337	19.49250965769001	13932	14717	7786	1002	5592
fig|67575.7.peg.3042	Protein Metabolism	Protein biosynthesis	Ribosome LSU bacterial	LSU ribosomal protein L10p (P0)	11.92075952639952	1.617181706183346	19.27803422990415	27475	21249	9961	1799	9491
fig|67575.7.peg.2988	Protein Metabolism	Protein biosynthesis	Ribosome LSU bacterial	LSU ribosomal protein L3p (L3e)	11.556873896737738	1.6670312705058086	19.265670175154124	18034	16691	7056	1844	4680
fig|67575.7.peg.1097	Amino Acids and Derivatives	Arginine; urea cycle polyamines	Arginine and Ornithine Degradation	Succinylarginine dihydrolase (EC 3.5.3.23)	9.14386067860677	2.1000219931533866	19.202308527404668	4860	3585	1248	208	1097
fig|67575.7.peg.2910	Virulence Disease and Defense	Resistance to antibiotics and toxic compounds	Resistance to fluoroquinolones	DNA gyrase subunit A (EC 5.99.1.3)	10.127274847212925	1.8940036945354144	19.181095976196854	5700	4314	2079	281	1689
fig|67575.7.peg.2910	DNA Metabolism	DNA replication	DNA topoisomerases Type II ATP-dependent	DNA gyrase subunit A (EC 5.99.1.3)	10.127274847212925	1.8940036945354144	19.181095976196854	5700	4314	2079	281	1689
fig|67575.7.peg.3000	Not in SEED	Not in SEED	- none -	SSU ribosomal protein S14p (S29e) @ SSU ribosomal protein S14p (S29e), zinc-independent	10.93803399558426	1.740938503002031	19.042444530057786	10775	12191	5584	1041	3625
fig|67575.7.peg.2542	Not in SEED	Not in SEED	- none -	ATP synthase delta chain (EC 3.6.3.14)	10.665057415965935	1.7774708838856954	18.95682903184866	11559	13678	7185	1094	4288
fig|67575.7.peg.1665	Fatty Acids Lipids and Isoprenoids	Fatty acids	Fatty Acid Biosynthesis FASII	3-oxoacyl-[acyl-carrier-protein] synthase KASI (EC 2.3.1.41)	11.025501052533134	1.7164589789967482	18.924820279558595	9769	10349	3149	942	2602
fig|67575.7.peg.1834	Not in SEED	Not in SEED	- none -	Peptidase, M13 family	10.018034729761283	1.883570999612293	18.869679690087125	7794	8851	3702	507	2821
fig|67575.7.peg.1734	Not in SEED	Not in SEED	- none -	Extracellular protease precursor (EC 3.4.21.-)	11.392410373043209	1.6495037432442405	18.79182355490929	12202	11673	9095	1082	5355
fig|67575.7.peg.2961	Nucleosides and Nucleotides	Purines	De Novo Purine Biosynthesis	Phosphoribosylaminoimidazole-succinocarboxamide synthase (EC 6.3.2.6)	8.857605221689587	2.1094204226568376	18.68441335046386	3312	2003	530	134	605
fig|67575.7.peg.2824	Nucleosides and Nucleotides	Purines	De Novo Purine Biosynthesis	Phosphoribosylformylglycinamidine synthase synthetase subunit (EC 6.3.5.3)	9.567280865356393	1.942492399020735	18.584370360251313	5161	4205	2006	192	1737
fig|67575.7.peg.2824	Nucleosides and Nucleotides	Purines	De Novo Purine Biosynthesis	Phosphoribosylformylglycinamidine synthase glutamine amidotransferase subunit (EC 6.3.5.3)	9.567280865356393	1.942492399020735	18.584370360251313	5161	4205	2006	192	1737
fig|67575.7.peg.3671	Amino Acids and Derivatives	Arginine; urea cycle polyamines	Arginine and Ornithine Degradation	Succinylglutamic semialdehyde dehydrogenase (EC 1.2.1.71)	9.469349745794121	1.962288390325446	18.581595070103017	9160	7520	1967	654	1637
fig|67575.7.peg.2989	Protein Metabolism	Protein biosynthesis	Ribosome LSU bacterial	LSU ribosomal protein L4p (L1e)	11.354144554716164	1.6267710579971808	18.470593749928543	16509	15138	7956	1665	5117
fig|67575.7.peg.3559	Carbohydrates	Central carbohydrate metabolism	Glycolysis and Gluconeogenesis	NADPH-dependent glyceraldehyde-3-phosphate dehydrogenase (EC 1.2.1.13)	9.34397073692613	1.953161440141584	18.250283341175457	4098	2354	763	200	795
fig|67575.7.peg.827	Protein Metabolism	Protein folding	Peptidyl-prolyl cis-trans isomerase	FKBP-type peptidyl-prolyl cis-trans isomerase FkpA precursor (EC 5.2.1.8)	9.202297203286381	1.9500507531411726	17.944946591897516	4590	3452	1069	241	1062
fig|67575.7.peg.827	Potassium metabolism	Potassium metabolism	Potassium homeostasis	FKBP-type peptidyl-prolyl cis-trans isomerase FkpA precursor (EC 5.2.1.8)	9.202297203286381	1.9500507531411726	17.944946591897516	4590	3452	1069	241	1062
fig|67575.7.peg.280	Not in SEED	Not in SEED	- none -	Protease II (EC 3.4.21.83)	9.361999794788586	1.9115711354777634	17.896128578066605	5809	4866	2275	298	1794
fig|67575.7.peg.3465	Not in SEED	Not in SEED	- none -	3-oxoacyl-[acyl-carrier-protein] synthase, KASII (EC 2.3.1.179)	9.585175536479879	1.8565851838267509	17.795694885407173	5856	4231	1749	359	1431
fig|67575.7.peg.276	Hypothetical proteins	Hypothetical proteins	- none -	hypothetical protein	8.62991334086294	2.0242127489263773	17.468780606704588	2234	2494	1375	159	723
fig|67575.7.peg.3041	Protein Metabolism	Protein biosynthesis	Ribosome LSU bacterial	LSU ribosomal protein L1p (L10Ae)	9.907881780085292	1.7343677046481842	17.183910180852095	5920	4830	3019	395	2109
Top 50 strongest decreasing genes.
Please notice that one gene can av more then one SEED category.
fig|67575.7.peg.2263	Amino Acids and Derivatives	Glutamine glutamate aspartate asparagine; ammonia assimilation	Glutamine Glutamate Aspartate and Asparagine Biosynthesis	Glutamate synthase [NADPH] small chain (EC 1.4.1.13)	7.567708107567129	-3.5933058198785353	-27.193089586062943	216	271	175	2059	258
fig|67575.7.peg.2263	Nitrogen Metabolism	Nitrogen Metabolism	Ammonia assimilation	Glutamate synthase [NADPH] small chain (EC 1.4.1.13)	7.567708107567129	-3.5933058198785353	-27.193089586062943	216	271	175	2059	258
fig|67575.7.peg.2714	Not in SEED	Not in SEED	- none -	Transposon Tn7 transposition protein tnsB	9.057305739452811	-2.492131608378287	-22.571997920036424	768	1122	1936	5409	2947
fig|67575.7.peg.2713	Not in SEED	Not in SEED	- none -	Transposon Tn7 transposition protein tnsC	8.779256274151923	-2.5353408152866423	-22.258406759718707	1252	1249	851	4568	1826
fig|67575.7.peg.3645	Carbohydrates	One-carbon Metabolism	One-carbon metabolism by tetrahydropterines	5 10-methylenetetrahydrofolate reductase (EC 1.5.1.20)	6.648891374534991	-3.116293828101865	-20.71989915418312	255	281	107	1329	327
fig|67575.7.peg.3645	Carbohydrates	One-carbon Metabolism	Serine-glyoxylate cycle	5 10-methylenetetrahydrofolate reductase (EC 1.5.1.20)	6.648891374534991	-3.116293828101865	-20.71989915418312	255	281	107	1329	327
fig|67575.7.peg.3645	Amino Acids and Derivatives	Lysine threonine methionine and cysteine	Methionine Biosynthesis	5 10-methylenetetrahydrofolate reductase (EC 1.5.1.20)	6.648891374534991	-3.116293828101865	-20.71989915418312	255	281	107	1329	327
fig|67575.7.peg.3645	Cofactors Vitamins Prosthetic Groups Pigments	Folate and pterines	5-FCL-like protein	5 10-methylenetetrahydrofolate reductase (EC 1.5.1.20)	6.648891374534991	-3.116293828101865	-20.71989915418312	255	281	107	1329	327
fig|67575.7.peg.1678	Not in SEED	Not in SEED	CBSS-188.1.peg.6720	FIG004684: SpoVR-like protein	7.211860343045211	-2.8493019878219465	-20.548768011332985	249	284	313	1487	673
fig|67575.7.peg.1677	Not in SEED	Not in SEED	CBSS-188.1.peg.6720	UPF0229 protein YeaH	8.75069176024253	-2.2445646937672508	-19.64149377108038	643	766	2092	4007	3286
fig|67575.7.peg.417	Carbohydrates	Di- and oligosaccharides	Sucrose utilization	Predicted sucrose-specific TonB-dependent receptor	11.233720021155548	-1.6292363487035884	-18.302384989625864	5444	7125	9594	13537	18979
fig|67575.7.peg.3286	Not in SEED	Not in SEED	- none -	Mobile element protein	2.609706952995277	-6.865981550823925	-17.91819979232249	1	0	0	3	125
fig|67575.7.peg.884	Hypothetical proteins	Hypothetical proteins	- none -	hypothetical protein	2.9002849273696736	-6.166300348028358	-17.88402795702102	2	1	0	1	190
fig|67575.7.peg.2222	Hypothetical proteins	Hypothetical proteins	- none -	hypothetical protein	9.50025608365978	-1.8157630913398641	-17.250214354986433	1572	2734	2212	5470	2754
fig|67575.7.peg.396	Stress Response	Stress Response	Bacterial hemoglobins	diguanylate cyclase/phosphodiesterase (GGDEF & EAL domains) with PAS/PAC sensor(s)	9.57046101454588	-1.6203052582314235	-15.507068305567534	1568	2133	3045	4681	4073
fig|67575.7.peg.551	Stress Response	Stress Response	Bacterial hemoglobins	diguanylate cyclase/phosphodiesterase (GGDEF & EAL domains) with PAS/PAC sensor(s)	8.65851373721222	-1.7815383987163376	-15.425474698656469	782	1217	1489	2776	2053
fig|67575.7.peg.3329	DNA Metabolism	DNA Metabolism	Restriction-Modification System	Type I restriction-modification system restriction subunit R (EC 3.1.21.3)	4.129955186208935	-3.7222075885564236	-15.372550534504857	9	12	13	9	349
fig|67575.7.peg.3329	DNA Metabolism	DNA Metabolism	Type I Restriction-Modification	Type I restriction-modification system restriction subunit R (EC 3.1.21.3)	4.129955186208935	-3.7222075885564236	-15.372550534504857	9	12	13	9	349
fig|67575.7.peg.121	Not in SEED	Not in SEED	- none -	Mobile element protein	3.3469727755234584	-4.5373087585710685	-15.186248889081506	8	2	2	4	211
fig|67575.7.peg.3321	Hypothetical proteins	Hypothetical proteins	- none -	hypothetical protein	5.411382999640375	-2.784107940149769	-15.06587437649024	53	64	41	39	765
fig|67575.7.peg.3545	Carbohydrates	Central carbohydrate metabolism	Entner-Doudoroff Pathway	NAD-dependent glyceraldehyde-3-phosphate dehydrogenase (EC 1.2.1.12)	6.050507825019611	-2.489334970113573	-15.061740715767133	145	150	148	622	204
fig|67575.7.peg.3545	Cofactors Vitamins Prosthetic Groups Pigments	Pyridoxine	Pyridoxin (Vitamin B6) Biosynthesis	NAD-dependent glyceraldehyde-3-phosphate dehydrogenase (EC 1.2.1.12)	6.050507825019611	-2.489334970113573	-15.061740715767133	145	150	148	622	204
fig|67575.7.peg.3545	Carbohydrates	Central carbohydrate metabolism	Glycolysis and Gluconeogenesis	NAD-dependent glyceraldehyde-3-phosphate dehydrogenase (EC 1.2.1.12)	6.050507825019611	-2.489334970113573	-15.061740715767133	145	150	148	622	204
fig|67575.7.peg.3315	Not in SEED	Not in SEED	- none -	Mobile element protein	3.810692785875609	-3.884874106037231	-14.804061729911032	9	7	5	5	234
fig|67575.7.peg.1838	Not in SEED	Not in SEED	- none -	Signal transduction histidine kinase	7.631133498696516	-1.9087380207116575	-14.565834650088414	344	443	622	1171	1092
fig|67575.7.peg.2712	Not in SEED	Not in SEED	- none -	Transposon Tn7 transposition protein tnsD	6.452815416336746	-2.2308814068327902	-14.395465934029636	291	268	135	760	272
fig|67575.7.peg.980	Hypothetical proteins	Hypothetical proteins	- none -	hypothetical protein	6.856952103761211	-2.0750093534239578	-14.228239751284598	140	372	478	1012	671
fig|67575.7.peg.1254	Not in SEED	Not in SEED	- none -	AcrB/AcrD/AcrF family protein	5.386500701616479	-2.592655524377521	-13.96534080110936	55	53	45	47	613
fig|67575.7.peg.1397	Not in SEED	Not in SEED	CBSS-211586.1.peg.69	FIG032621: Hydrolase, alpha/beta hydrolase fold family	3.9655348236549983	-3.4988656053335734	-13.874873401239011	18	8	12	10	320
fig|67575.7.peg.3628	Not in SEED	Not in SEED	- none -	putative two-component system sensor protein, no kinase domain	6.333755926848708	-2.131334144351618	-13.49935026888208	147	177	175	407	619
fig|67575.7.peg.1719	Hypothetical proteins	Hypothetical proteins	- none -	hypothetical protein	5.3236718476005285	-2.529158462589334	-13.464409705407473	54	49	59	39	666
fig|67575.7.peg.1504	Hypothetical proteins	Hypothetical proteins	- none -	hypothetical protein	6.565565716232962	-2.0223959466480967	-13.278173491961251	164	207	339	675	520
fig|67575.7.peg.1	Not in SEED	Not in SEED	- none -	Mobile element protein	5.261010676201162	-2.513303962735311	-13.22251898048916	67	58	41	35	655
fig|67575.7.peg.3322	Hypothetical proteins	Hypothetical proteins	- none -	hypothetical protein	3.178070224641039	-4.15239925055339	-13.196616419005496	8	5	4	3	235
fig|67575.7.peg.420	Phages Prophages Transposable elements Plasmids	Phages Prophages	Phage replication	Phage replication protein	3.6054571784092673	-3.655283942458892	-13.178969729462539	7	6	8	3	210
fig|67575.7.peg.3313	Not in SEED	Not in SEED	- none -	Mobile element protein	3.7943741987918385	-3.3844782308955446	-12.8419768756827	7	12	15	4	290
fig|67575.7.peg.694	Hypothetical proteins	Hypothetical proteins	- none -	hypothetical protein	4.67307994703226	-2.7241627889594278	-12.730230501537777	32	33	28	17	451
fig|67575.7.peg.2264	RNA Metabolism	RNA processing and modification	RNA processing and degradation bacterial	Ribonuclease E inhibitor RraA	4.029047731986972	-3.154077207761234	-12.7079276204422	36	24	20	170	67
fig|67575.7.peg.3179	Stress Response	Stress Response	Bacterial hemoglobins	diguanylate cyclase/phosphodiesterase (GGDEF & EAL domains) with PAS/PAC sensor(s)	7.832026303852939	-1.585426067973428	-12.417098667182026	543	667	686	1217	1145
fig|67575.7.peg.1398	Not in SEED	Not in SEED	CBSS-211586.1.peg.69	ABC-type Na+ transport system, ATPase component	2.8643978547923377	-4.332524109970456	-12.410072766435457	7	4	0	5	158
fig|67575.7.peg.3498	Hypothetical proteins	Hypothetical proteins	- none -	hypothetical protein	4.745592388971154	-2.6125345179908384	-12.398023924501745	38	35	29	34	405
fig|67575.7.peg.1396	Not in SEED	Not in SEED	- none -	CAAX amino terminal protease family family	3.4085311234558673	-3.6199630212401037	-12.338756623656227	8	10	7	3	241
fig|67575.7.peg.2687	Phages Prophages Transposable elements Plasmids	Transposable elements	CBSS-203122.12.peg.188	FIGfam110555	3.797378835912502	-3.2414039846040485	-12.308838889777867	14	3	9	7	178
fig|67575.7.peg.2148	Stress Response	Stress Response	Bacterial hemoglobins	diguanylate cyclase/phosphodiesterase (GGDEF & EAL domains) with PAS/PAC sensor(s)	8.642527519009107	-1.4218253046583706	-12.288164322733476	933	1217	1229	1894	1959
fig|67575.7.peg.3323	Not in SEED	Not in SEED	- none -	Lysine exporter protein (LYSE/YGGA)	3.4240497046084304	-3.584623789543364	-12.273930027718308	8	6	8	6	200
fig|67575.7.peg.1761	Hypothetical proteins	Hypothetical proteins	- none -	hypothetical protein	5.613189832223458	-2.176163949963476	-12.215221357186223	95	155	145	441	193
fig|67575.7.peg.1286	Carbohydrates	Central carbohydrate metabolism	Entner-Doudoroff Pathway	Glucose-6-phosphate 1-dehydrogenase (EC 1.1.1.49)	7.65625655251999	-1.5874915567375292	-12.154242633341866	614	733	676	1338	1047
fig|67575.7.peg.1286	Carbohydrates	Central carbohydrate metabolism	Pentose phosphate pathway	Glucose-6-phosphate 1-dehydrogenase (EC 1.1.1.49)	7.65625655251999	-1.5874915567375292	-12.154242633341866	614	733	676	1338	1047
fig|67575.7.peg.3138	Not in SEED	Not in SEED	- none -	Probable poly(beta-D-mannuronate) O-acetylase (EC 2.3.1.-)	4.956911170986707	-2.4380676597416464	-12.085284818194786	51	42	50	42	519
fig|67575.7.peg.3284	Not in SEED	Not in SEED	- none -	Mobile element protein	2.5348037179291576	-4.743467663408093	-12.023759469083567	3	1	1	2	106
fig|67575.7.peg.1762	Not in SEED	Not in SEED	- none -	probable exported protein STY2149	6.623297656559701	-1.779213388062223	-11.784259863672167	260	302	325	678	538
fig|67575.7.peg.2951	Not in SEED	Not in SEED	- none -	phage integrase	4.300000909549115	-2.7249998556664314	-11.717501857886862	35	17	17	25	288
fig|67575.7.peg.3312	Not in SEED	Not in SEED	- none -	Mobile element protein	3.6886931934208897	-3.158743194183349	-11.65163452014868	9	11	15	14	223
fig|67575.7.peg.1502	Regulation and Cell signaling	Regulation and Cell signaling	cAMP signaling in bacteria	Adenylate cyclase (EC 4.6.1.1)	6.387919286599707	-1.8213611888794221	-11.634708266307031	116	195	239	380	556
fig|67575.7.peg.116	Hypothetical proteins	Hypothetical proteins	- none -	hypothetical protein	3.042035153289624	-3.8170065687252666	-11.611468162399667	2	5	8	3	173
fig|67575.7.peg.1360	Not in SEED	Not in SEED	- none -	Integrase	4.538201804049953	-2.54852345700551	-11.56571375024603	27	26	24	30	279
fig|67575.7.peg.3214	Not in SEED	Not in SEED	CBSS-211586.1.peg.2832	Protein-export membrane protein SecD (TC 3.A.5.1.1)	4.090308826335719	-2.8245801314943053	-11.553405042543664	19	23	16	15	288
fig|67575.7.peg.15	Not in SEED	Not in SEED	- none -	Mobile element protein	3.2997449652084008	-3.4982369749927402	-11.54328984533816	4	8	6	4	155
Other significantly expressed genes
fig|67575.7.peg.1804	Carbohydrates	Central carbohydrate metabolism	Dehydrogenase complexes	Pyruvate dehydrogenase E1 component (EC 1.2.4.1)	10.008230413803103	1.7133957984288404	17.14805994071797	6210	5972	2104	508	1834
fig|67575.7.peg.1804	Amino Acids and Derivatives	Lysine threonine methionine and cysteine	Methionine Degradation	Pyruvate dehydrogenase E1 component (EC 1.2.4.1)	10.008230413803103	1.7133957984288404	17.14805994071797	6210	5972	2104	508	1834
fig|67575.7.peg.1804	Carbohydrates	Central carbohydrate metabolism	Pyruvate metabolism II: acetyl-CoA acetogenesis from pyruvate	Pyruvate dehydrogenase E1 component (EC 1.2.4.1)	10.008230413803103	1.7133957984288404	17.14805994071797	6210	5972	2104	508	1834
fig|67575.7.peg.1804	Cofactors Vitamins Prosthetic Groups Pigments	Folate and pterines	5-FCL-like protein	Pyruvate dehydrogenase E1 component (EC 1.2.4.1)	10.008230413803103	1.7133957984288404	17.14805994071797	6210	5972	2104	508	1834
fig|67575.7.peg.2543	Not in SEED	Not in SEED	- none -	ATP synthase F0 sector subunit b	10.100790842380388	1.6871545068958351	17.04159479293425	8297	8914	4053	859	2619
fig|67575.7.peg.881	Amino Acids and Derivatives	Branched-chain amino acids	Valine degradation	Branched-chain acyl-CoA dehydrogenase (EC 1.3.99.12)	9.172216732607422	1.857564480735124	17.037984012095922	4032	4476	1870	224	1580
fig|67575.7.peg.881	Amino Acids and Derivatives	Branched-chain amino acids	Isoleucine degradation	Branched-chain acyl-CoA dehydrogenase (EC 1.3.99.12)	9.172216732607422	1.857564480735124	17.037984012095922	4032	4476	1870	224	1580
fig|67575.7.peg.881	Amino Acids and Derivatives	Branched-chain amino acids	Leucine Degradation and HMG-CoA Metabolism	Branched-chain acyl-CoA dehydrogenase (EC 1.3.99.12)	9.172216732607422	1.857564480735124	17.037984012095922	4032	4476	1870	224	1580
fig|67575.7.peg.2553	Not in SEED	Not in SEED	- none -	Zn-dependent aminopeptidase	8.343664312289452	2.040558915690085	17.025738601967422	2866	2091	659	98	737
fig|67575.7.peg.2749	Amino Acids and Derivatives	Alanine serine and glycine	Alanine biosynthesis	Cysteine desulfurase (EC 2.8.1.7) IscS subfamily	9.22808982973767	1.8206501852364607	16.801123457890586	3635	2383	1010	233	821
fig|67575.7.peg.2749	RNA Metabolism	RNA processing and modification	tRNA modification Bacteria	Cysteine desulfurase (EC 2.8.1.7) IscS subfamily	9.22808982973767	1.8206501852364607	16.801123457890586	3635	2383	1010	233	821
fig|67575.7.peg.2749	Cofactors Vitamins Prosthetic Groups Pigments	Cofactors Vitamins Prosthetic Groups Pigments	Thiamin biosynthesis	Cysteine desulfurase (EC 2.8.1.7) IscS subfamily	9.22808982973767	1.8206501852364607	16.801123457890586	3635	2383	1010	233	821
fig|67575.7.peg.2749	RNA Metabolism	RNA processing and modification	mnm5U34 biosynthesis bacteria	Cysteine desulfurase (EC 2.8.1.7) IscS subfamily	9.22808982973767	1.8206501852364607	16.801123457890586	3635	2383	1010	233	821
fig|67575.7.peg.1499	Hypothetical proteins	Hypothetical proteins	- none -	hypothetical protein	7.674486870265142	2.1529760184242335	16.5229861853925	1688	914	273	59	301
fig|67575.7.peg.1248	Protein Metabolism	Protein degradation	Serine endopeptidase (EC 3.4.21.-)	Prolyl endopeptidase (EC 3.4.21.26)	9.301011607410162	1.7671171162595771	16.4359768099835	4602	4526	1335	224	1684
fig|67575.7.peg.3599	Carbohydrates	Central carbohydrate metabolism	Pyruvate metabolism I: anaplerotic reactions PEP	Phosphoenolpyruvate synthase (EC 2.7.9.2)	9.80962120317058	1.6694934193726838	16.377098045232035	5555	4869	1971	362	1935
fig|67575.7.peg.3599	Carbohydrates	Central carbohydrate metabolism	Glycolysis and Gluconeogenesis	Phosphoenolpyruvate synthase (EC 2.7.9.2)	9.80962120317058	1.6694934193726838	16.377098045232035	5555	4869	1971	362	1935
fig|67575.7.peg.2282	Protein Metabolism	Protein biosynthesis	Translation termination factors bacterial	Ribosome recycling factor	8.628579300849308	1.8975604466259282	16.37325079186685	2877	2035	827	210	548
fig|67575.7.peg.2153	Not in SEED	Not in SEED	- none -	uncharacterized conserved secreted protein, distantly related to OmpA family	10.785848620188238	1.5172228365573488	16.364535838200165	7009	5319	2970	735	1980
fig|67575.7.peg.2566	Not in SEED	Not in SEED	Cell Division Subsystem including YidCD; <br>DNA replication cluster 1	DNA polymerase III beta subunit (EC 2.7.7.7)	8.458156165692722	1.934741173001506	16.36434298144226	2058	1767	593	107	561
fig|67575.7.peg.1548	Respiration	Electron accepting reactions	Ubiquinone Menaquinone-cytochrome c reductase complexes	Ubiquinol-cytochrome C reductase iron-sulfur subunit (EC 1.10.2.2)	9.352368944166686	1.744881652406949	16.318776977217002	5588	3535	1549	379	1296
fig|67575.7.peg.162	Amino Acids and Derivatives	Alanine serine and glycine	Glycine and Serine Utilization	Serine hydroxymethyltransferase (EC 2.1.2.1)	8.552643489612906	1.8983555854460052	16.235958538835074	2678	1220	485	123	509
fig|67575.7.peg.162	Amino Acids and Derivatives	Alanine serine and glycine	Serine Biosynthesis	Serine hydroxymethyltransferase (EC 2.1.2.1)	8.552643489612906	1.8983555854460052	16.235958538835074	2678	1220	485	123	509
fig|67575.7.peg.162	Carbohydrates	One-carbon Metabolism	Serine-glyoxylate cycle	Serine hydroxymethyltransferase (EC 2.1.2.1)	8.552643489612906	1.8983555854460052	16.235958538835074	2678	1220	485	123	509
fig|67575.7.peg.162	Miscellaneous	Plant-Prokaryote DOE project	YrdC-YciO-Sua5 protein family	Serine hydroxymethyltransferase (EC 2.1.2.1)	8.552643489612906	1.8983555854460052	16.235958538835074	2678	1220	485	123	509
fig|67575.7.peg.162	Amino Acids and Derivatives	Alanine serine and glycine	Glycine Biosynthesis	Serine hydroxymethyltransferase (EC 2.1.2.1)	8.552643489612906	1.8983555854460052	16.235958538835074	2678	1220	485	123	509
fig|67575.7.peg.162	Cofactors Vitamins Prosthetic Groups Pigments	Folate and pterines	5-FCL-like protein	Serine hydroxymethyltransferase (EC 2.1.2.1)	8.552643489612906	1.8983555854460052	16.235958538835074	2678	1220	485	123	509
fig|67575.7.peg.2744	Nucleosides and Nucleotides	Purines	De Novo Purine Biosynthesis	Phosphoribosylamine--glycine ligase (EC 6.3.4.13)	8.123898309110556	1.9967079434156074	16.22105228530167	2309	1459	607	116	486
fig|67575.7.peg.612	Carbohydrates	Central carbohydrate metabolism	Pentose phosphate pathway	Transketolase (EC 2.2.1.1)	9.554992321668703	1.6971386682153653	16.216146943604862	5429	4756	1756	451	1479
fig|67575.7.peg.2568	DNA Metabolism	DNA replication	DNA topoisomerases Type II ATP-dependent	DNA gyrase subunit B (EC 5.99.1.3)	10.356086088649667	1.5566463034605469	16.120763128215696	8463	9529	4915	879	3573
fig|67575.7.peg.2568	Virulence Disease and Defense	Resistance to antibiotics and toxic compounds	Resistance to fluoroquinolones	DNA gyrase subunit B (EC 5.99.1.3)	10.356086088649667	1.5566463034605469	16.120763128215696	8463	9529	4915	879	3573
fig|67575.7.peg.2779	Fatty Acids Lipids and Isoprenoids	Fatty acids	Fatty Acid Biosynthesis FASII	Biotin carboxylase of acetyl-CoA carboxylase (EC 6.3.4.14)	8.850022750612887	1.8147450843547683	16.060535283102602	2535	2224	668	185	618
fig|67575.7.peg.3736	Protein Metabolism	Protein biosynthesis	tRNA aminoacylation Leu	Leucyl-tRNA synthetase (EC 6.1.1.4)	9.005694933489321	1.7820691789998782	16.048771376446677	3215	2093	1002	157	942
fig|67575.7.peg.2987	Not in SEED	Not in SEED	- none -	SSU ribosomal protein S10p (S20e)	9.43720823753587	1.7001796794199686	16.044949675913223	4093	3084	1240	334	984
fig|67575.7.peg.3464	Fatty Acids Lipids and Isoprenoids	Fatty acids	Fatty Acid Biosynthesis FASII	Acyl carrier protein	10.13757742580426	1.5818615728140255	16.036244171306688	5909	4023	1881	479	1602
fig|67575.7.peg.3464	Fatty Acids Lipids and Isoprenoids	Phospholipids	Glycerolipid and Glycerophospholipid Metabolism in Bacteria	Acyl carrier protein	10.13757742580426	1.5818615728140255	16.036244171306688	5909	4023	1881	479	1602
fig|67575.7.peg.3001	Not in SEED	Not in SEED	- none -	SSU ribosomal protein S8p (S15Ae)	10.686220400343673	1.4959381079587268	15.985924326920063	8124	11141	5764	1023	4078
fig|67575.7.peg.209	Nucleosides and Nucleotides	Purines	De Novo Purine Biosynthesis	Amidophosphoribosyltransferase (EC 2.4.2.14)	8.28134351125464	1.9295985303952183	15.979668269014931	1989	1051	217	77	394
fig|67575.7.peg.209	Virulence Disease and Defense	Bacteriocins ribosomally synthesized antibacterial peptides	Colicin V and Bacteriocin Production Cluster	Amidophosphoribosyltransferase (EC 2.4.2.14)	8.28134351125464	1.9295985303952183	15.979668269014931	1989	1051	217	77	394
fig|67575.7.peg.1783	Not in SEED	Not in SEED	- none -	Protein export cytoplasm protein SecA ATPase RNA helicase (TC 3.A.5.1.1)	8.93497574220729	1.7853680809632935	15.95222049431821	2941	1731	736	172	676
fig|67575.7.peg.3560	Not in SEED	Not in SEED	CBSS-211586.1.peg.2194	Zinc carboxypeptidase domain protein	9.168422245411467	1.729565233247446	15.857384359396157	4296	3187	1117	301	1070
fig|67575.7.peg.2281	Not in SEED	Not in SEED	CBSS-312309.3.peg.1965; <br>Ribosome recycling related cluster	Uridine monophosphate kinase (EC 2.7.4.22)	8.996587785895217	1.7561806829653512	15.7996336821912	3308	2476	943	214	881
fig|67575.7.peg.1806	Carbohydrates	Central carbohydrate metabolism	TCA Cycle	Dihydrolipoamide dehydrogenase of pyruvate dehydrogenase complex (EC 1.8.1.4)	10.070953901148226	1.5653727187491295	15.76479648863755	7714	6427	3331	417	3402
fig|67575.7.peg.1806	Carbohydrates	Central carbohydrate metabolism	Pyruvate metabolism II: acetyl-CoA acetogenesis from pyruvate	Dihydrolipoamide dehydrogenase of pyruvate dehydrogenase complex (EC 1.8.1.4)	10.070953901148226	1.5653727187491295	15.76479648863755	7714	6427	3331	417	3402
fig|67575.7.peg.277	Cofactors Vitamins Prosthetic Groups Pigments	Cofactors Vitamins Prosthetic Groups Pigments	Thiamin biosynthesis	Predicted thiamin transporter PnuT	8.648450750853371	1.8227804969160886	15.764227357194827	2383	1869	1325	175	736
fig|67575.7.peg.3002	Protein Metabolism	Protein biosynthesis	Ribosome LSU bacterial	LSU ribosomal protein L6p (L9e)	10.908124877129614	1.4262019548756752	15.55718902379024	9656	10911	7903	1134	5292
fig|67575.7.peg.882	Amino Acids and Derivatives	Branched-chain amino acids	Valine degradation	Methylmalonate-semialdehyde dehydrogenase (EC 1.2.1.27)	8.794210301136838	1.7659685552673678	15.530298860216025	3121	2613	1097	242	827
fig|67575.7.peg.3462	Fatty Acids Lipids and Isoprenoids	Fatty acids	Fatty Acid Biosynthesis FASII	Malonyl CoA-acyl carrier protein transacylase (EC 2.3.1.39)	8.29862563997318	1.8398040530122821	15.2678450868543	2009	1542	573	130	490
fig|67575.7.peg.1689	Nucleosides and Nucleotides	Purines	Purine conversions	Adenine phosphoribosyltransferase (EC 2.4.2.7)	7.150929212665447	2.1186953131526143	15.150640207560397	1034	507	209	43	172
fig|67575.7.peg.1689	Regulation and Cell signaling	Regulation and Cell signaling	cAMP signaling in bacteria	Adenine phosphoribosyltransferase (EC 2.4.2.7)	7.150929212665447	2.1186953131526143	15.150640207560397	1034	507	209	43	172
fig|67575.7.peg.1358	DNA Metabolism	DNA repair	DNA repair bacterial RecFOR pathway	Single-stranded DNA-binding protein	8.521309631999756	1.7698759606906815	15.081661071278326	2232	2047	1518	230	687
fig|67575.7.peg.1358	DNA Metabolism	DNA repair	DNA repair bacterial	Single-stranded DNA-binding protein	8.521309631999756	1.7698759606906815	15.081661071278326	2232	2047	1518	230	687
fig|67575.7.peg.308	Iron acquisition and metabolism	Iron acquisition and metabolism	Iron acquisition in Streptococcus	Ferric iron ABC transporter iron-binding protein	8.091116805960693	1.8529398464040665	14.992352731674169	1473	1254	492	56	515
fig|67575.7.peg.1549	Not in SEED	Not in SEED	- none -	SSU ribosomal protein S9p (S16e)	8.823688894164858	1.6891264868510873	14.904326622867643	2617	1707	663	202	569
fig|67575.7.peg.97	Protein Metabolism	Protein biosynthesis	tRNA aminoacylation Met	Methionyl-tRNA synthetase (EC 6.1.1.10)	8.881767422375804	1.6758183891200202	14.884229174304494	2820	3024	1079	237	969
fig|67575.7.peg.97	Miscellaneous	Plant-Prokaryote DOE project	Scaffold proteins for [4Fe-4S] cluster assembly (MRP family)	Methionyl-tRNA synthetase (EC 6.1.1.10)	8.881767422375804	1.6758183891200202	14.884229174304494	2820	3024	1079	237	969
fig|67575.7.peg.80	Carbohydrates	Central carbohydrate metabolism	Pyruvate Alanine Serine Interconversions	Alanine dehydrogenase (EC 1.4.1.1)	7.888549403702784	1.8851225819662274	14.870882619876337	1678	1381	358	120	337
fig|67575.7.peg.3436	Protein Metabolism	Protein biosynthesis	tRNA aminoacylation Glu and Gln	Glutaminyl-tRNA synthetase (EC 6.1.1.18)	8.164830048915444	1.819779020076715	14.858186425508265	2390	1405	358	93	592
fig|67575.7.peg.739	Protein Metabolism	Protein biosynthesis	tRNA aminoacylation Pro	Prolyl-tRNA synthetase (EC 6.1.1.15) bacterial type	8.279155885724508	1.7482547171213532	14.474073331000886	1847	1649	644	128	567
fig|67575.7.peg.1302	Hypothetical proteins	Hypothetical proteins	- none -	hypothetical protein	9.408658342108655	1.5357265168642105	14.449126104091922	3858	2546	1021	307	1030
fig|67575.7.peg.2373	Hypothetical proteins	Hypothetical proteins	- none -	hypothetical protein	11.563657798420813	1.2395681667398402	14.333942097995344	12894	18528	8530	2377	6368
fig|67575.7.peg.2485	Hypothetical proteins	Hypothetical proteins	- none -	hypothetical protein	7.359807107646301	1.9457209649819458	14.320130987570543	2137	946	283	103	335
fig|67575.7.peg.2842	Protein Metabolism	Protein biosynthesis	tRNA aminoacylation Ile	Isoleucyl-tRNA synthetase (EC 6.1.1.5)	9.307823097042373	1.5364684238069035	14.301176282986185	4777	4076	1997	426	1649
fig|67575.7.peg.2033	Amino Acids and Derivatives	Arginine; urea cycle polyamines	Cyanophycin Metabolism	Cyanophycinase (EC 3.4.15.6)	7.640786055457376	1.8706185932216994	14.292996462167654	2957	2430	716	147	823
fig|67575.7.peg.880	Amino Acids and Derivatives	Branched-chain amino acids	Isoleucine degradation	Enoyl-CoA hydratase [isoleucine degradation] (EC 4.2.1.17)	8.606547724508008	1.6509298224743365	14.20880630693891	2619	2666	1475	152	1262
fig|67575.7.peg.880	Amino Acids and Derivatives	Branched-chain amino acids	Valine degradation	Enoyl-CoA hydratase [valine degradation] (EC 4.2.1.17)	8.606547724508008	1.6509298224743365	14.20880630693891	2619	2666	1475	152	1262
fig|67575.7.peg.1547	Respiration	Electron accepting reactions	Ubiquinone Menaquinone-cytochrome c reductase complexes	Ubiquinol--cytochrome c reductase cytochrome B subunit (EC 1.10.2.2)	9.411243632041954	1.49190219063037	14.04065499119951	4429	3692	1964	387	1659
fig|67575.7.peg.2257	Amino Acids and Derivatives	Arginine; urea cycle polyamines	Cyanophycin Metabolism	Secreted cyanophycinase CphE (EC 3.4.15.6)	9.791895931740688	1.432664832143784	14.028504941416676	4886	3778	1557	489	1444
fig|67575.7.peg.2545	Not in SEED	Not in SEED	- none -	ATP synthase F0 sector subunit a	8.633518029537548	1.6222511989698192	14.005734974744838	2999	1755	745	239	639
fig|67575.7.peg.223	Not in SEED	Not in SEED	- none -	Glyoxalase family protein	6.4038793419222415	2.181642413343452	13.970974782271517	699	344	139	17	138
fig|67575.7.peg.787	Membrane Transport	Protein secretion system Type II	General Secretion Pathway	General secretion pathway protein D	10.311599267440755	1.3536592452985943	13.95839168218539	7247	6637	3508	973	2442
fig|67575.7.peg.1379	Not in SEED	Not in SEED	CBSS-211586.1.peg.2832	Protein-export membrane protein SecD (TC 3.A.5.1.1)	9.224083327868541	1.5082632489877978	13.912345889025184	4290	3558	1974	387	1561
fig|67575.7.peg.1645	Amino Acids and Derivatives	Lysine threonine methionine and cysteine	Lysine Biosynthesis DAP Pathway	Aspartokinase (EC 2.7.2.4)	9.117221651119145	1.5216204451975723	13.872950867740858	2968	3495	1711	306	1348
fig|67575.7.peg.1645	Amino Acids and Derivatives	Lysine threonine methionine and cysteine	Lysine Biosynthesis DAP Pathway GJO scratch	Aspartokinase (EC 2.7.2.4)	9.117221651119145	1.5216204451975723	13.872950867740858	2968	3495	1711	306	1348
fig|67575.7.peg.1645	Amino Acids and Derivatives	Lysine threonine methionine and cysteine	Threonine and Homoserine Biosynthesis	Aspartokinase (EC 2.7.2.4)	9.117221651119145	1.5216204451975723	13.872950867740858	2968	3495	1711	306	1348
fig|67575.7.peg.1127	Protein Metabolism	Protein biosynthesis	tRNA aminoacylation Ala	Alanyl-tRNA synthetase (EC 6.1.1.7)	10.008867098895603	1.3773378859949938	13.785591851197717	5960	6195	3924	780	2648
fig|67575.7.peg.3184	Hypothetical proteins	Hypothetical proteins	- none -	FIG01059440: hypothetical protein	8.034096218735785	1.7116240589427631	13.75135237984925	2093	1493	506	124	574
fig|67575.7.peg.260	Protein Metabolism	Protein biosynthesis	Ribosome LSU bacterial	LSU ribosomal protein L28p	9.582803929739631	1.4240105445530802	13.646013842333929	4541	2533	1035	395	1098
fig|67575.7.peg.3061	Not in SEED	Not in SEED	- none -	Dipeptidyl peptidase IV	9.189382112882562	1.484706960824152	13.643539588669695	3560	3633	1454	270	1602
fig|67575.7.peg.3017	Hypothetical proteins	Hypothetical proteins	- none -	hypothetical protein	8.526728787642	1.5963126026958356	13.611324623482307	1872	848	674	162	389
fig|67575.7.peg.3371	Carbohydrates	Central carbohydrate metabolism	TCA Cycle	Fumarate hydratase class I aerobic (EC 4.2.1.2)	9.472662680542856	1.4139359597653656	13.393738398746923	4244	3853	1923	543	1320
fig|67575.7.peg.3371	Carbohydrates	One-carbon Metabolism	Serine-glyoxylate cycle	Fumarate hydratase class I aerobic (EC 4.2.1.2)	9.472662680542856	1.4139359597653656	13.393738398746923	4244	3853	1923	543	1320
fig|67575.7.peg.3158	Protein Metabolism	Protein biosynthesis	Ribosome LSU bacterial	LSU ribosomal protein L20p	8.578918759350579	1.5544000448193884	13.335071704036432	2181	1579	911	120	887
fig|67575.7.peg.3158	Virulence Disease and Defense	Invasion and intracellular resistance	Mycobacterium virulence operon involved in protein synthesis (LSU ribosomal proteins)	LSU ribosomal protein L20p	8.578918759350579	1.5544000448193884	13.335071704036432	2181	1579	911	120	887
fig|67575.7.peg.3425	Respiration	Electron donating reactions	Succinate dehydrogenase	Succinate dehydrogenase iron-sulfur protein (EC 1.3.99.1)	9.970537919900845	1.337277486832926	13.333375891897392	5312	5332	3890	658	2713
fig|67575.7.peg.3425	Carbohydrates	Central carbohydrate metabolism	TCA Cycle	Succinate dehydrogenase iron-sulfur protein (EC 1.3.99.1)	9.970537919900845	1.337277486832926	13.333375891897392	5312	5332	3890	658	2713
fig|67575.7.peg.3425	Cofactors Vitamins Prosthetic Groups Pigments	Folate and pterines	5-FCL-like protein	Succinate dehydrogenase iron-sulfur protein (EC 1.3.99.1)	9.970537919900845	1.337277486832926	13.333375891897392	5312	5332	3890	658	2713
fig|67575.7.peg.3425	Carbohydrates	One-carbon Metabolism	Serine-glyoxylate cycle	Succinate dehydrogenase iron-sulfur protein (EC 1.3.99.1)	9.970537919900845	1.337277486832926	13.333375891897392	5312	5332	3890	658	2713
fig|67575.7.peg.3040	Protein Metabolism	Protein biosynthesis	Ribosome LSU bacterial	LSU ribosomal protein L11p (L12e)	8.660758453542948	1.5337141168916497	13.283127503187513	2300	1940	1024	176	901
fig|67575.7.peg.3670	Amino Acids and Derivatives	Arginine; urea cycle polyamines	Arginine and Ornithine Degradation	Arginine N-succinyltransferase (EC 2.3.1.109)	8.141579736335096	1.631223009710722	13.280732201304362	3766	2209	656	270	787
fig|67575.7.peg.2518	Not in SEED	Not in SEED	- none -	Putative stomatin/prohibitin-family membrane protease subunit YbbK	8.444264076861423	1.5685229369341704	13.24502189008639	2366	2375	1269	213	970
fig|67575.7.peg.3714	RNA Metabolism	Transcription	Transcription factors bacterial	Transcription termination protein NusA	8.77410561132364	1.5071698617351186	13.224067541067978	2936	2780	1321	310	1012
fig|67575.7.peg.806	Not in SEED	Not in SEED	- none -	Putative inner membrane protein	8.072938983733474	1.623640906123077	13.10755396662533	1942	1822	1764	249	743
fig|67575.7.peg.1648	Not in SEED	Not in SEED	- none -	Peptidase	8.231607021790161	1.5909197050823523	13.095825815460223	2135	2053	731	145	824
fig|67575.7.peg.2694	Respiration	Respiration	Soluble cytochromes and functionally related electron carriers	Cytochrome c4	8.622463975950733	1.5138558321358726	13.053167377374482	2501	1920	799	234	704
fig|67575.7.peg.1441	Cofactors Vitamins Prosthetic Groups Pigments	Tetrapyrroles	Heme and Siroheme Biosynthesis	Glutamyl-tRNA synthetase (EC 6.1.1.17)	8.10089220434915	1.6105586928770936	13.046962359774803	1841	1185	575	141	484
fig|67575.7.peg.1441	Protein Metabolism	Protein biosynthesis	tRNA aminoacylation Glu and Gln	Glutamyl-tRNA synthetase (EC 6.1.1.17)	8.10089220434915	1.6105586928770936	13.046962359774803	1841	1185	575	141	484
fig|67575.7.peg.3081	Amino Acids and Derivatives	Aromatic amino acids and derivatives	Chorismate Synthesis	Chorismate synthase (EC 4.2.3.5)	6.993035333679175	1.8627813555372987	13.026495838191119	1050	628	295	58	239
fig|67575.7.peg.3081	Amino Acids and Derivatives	Aromatic amino acids and derivatives	Common Pathway For Synthesis of Aromatic Compounds (DAHP synthase to chorismate)	Chorismate synthase (EC 4.2.3.5)	6.993035333679175	1.8627813555372987	13.026495838191119	1050	628	295	58	239
fig|67575.7.peg.38	Amino Acids and Derivatives	Branched-chain amino acids	Isoleucine degradation	Dihydrolipoamide acyltransferase component of branched-chain alpha-keto acid dehydrogenase complex (EC 2.3.1.168)	8.6783110770153975	1.4916196455141015	12.944739292358808	3095	2721	1362	292	1127
fig|67575.7.peg.38	Carbohydrates	Central carbohydrate metabolism	Dehydrogenase complexes	Dihydrolipoamide acyltransferase component of branched-chain alpha-keto acid dehydrogenase complex (EC 2.3.1.168)	8.6783110770153975	1.4916196455141015	12.944739292358808	3095	2721	1362	292	1127
fig|67575.7.peg.38	Amino Acids and Derivatives	Branched-chain amino acids	Valine degradation	Dihydrolipoamide acyltransferase component of branched-chain alpha-keto acid dehydrogenase complex (EC 2.3.1.168)	8.6783110770153975	1.4916196455141015	12.944739292358808	3095	2721	1362	292	1127
fig|67575.7.peg.38	Amino Acids and Derivatives	Branched-chain amino acids	Leucine Degradation and HMG-CoA Metabolism	Dihydrolipoamide acyltransferase component of branched-chain alpha-keto acid dehydrogenase complex (EC 2.3.1.168)	8.6783110770153975	1.4916196455141015	12.944739292358808	3095	2721	1362	292	1127
fig|67575.7.peg.970	Not in SEED	Not in SEED	- none -	UDP-glucose dehydrogenase (EC 1.1.1.22)	8.231175955944801	1.5698354661237361	12.921591943547096	2261	1663	660	164	690
fig|67575.7.peg.3160	Protein Metabolism	Protein biosynthesis	Translation initiation factors bacterial	Translation initiation factor 3	10.596449386224284	1.2186724166370375	12.913600581282001	6142	4428	2642	776	2126
fig|67575.7.peg.3160	Virulence Disease and Defense	Invasion and intracellular resistance	Mycobacterium virulence operon involved in protein synthesis (LSU ribosomal proteins)	Translation initiation factor 3	10.596449386224284	1.2186724166370375	12.913600581282001	6142	4428	2642	776	2126
fig|67575.7.peg.503	Protein Metabolism	Protein biosynthesis	Translation termination factors bacterial	Peptide chain release factor 2	7.336263861070125	1.7559253359243285	12.881931584679071	1017	479	236	47	244
fig|67575.7.peg.503	Protein Metabolism	Protein biosynthesis	Programmed frameshift	Peptide chain release factor 2	7.336263861070125	1.7559253359243285	12.881931584679071	1017	479	236	47	244
fig|67575.7.peg.503	Protein Metabolism	Protein biosynthesis	Programmed frameshift	programmed frameshift-containing	7.336263861070125	1.7559253359243285	12.881931584679071	1017	479	236	47	244
fig|67575.7.peg.761	Amino Acids and Derivatives	Aromatic amino acids and derivatives	Chorismate: Intermediate for synthesis of Tryptophan PAPA antibiotics PABA 3-hydroxyanthranilate and more.	Phosphoribosylanthranilate isomerase (EC 5.3.1.24)	6.943881075678851	1.8499076517884752	12.845538735007494	1512	1309	472	78	464
fig|67575.7.peg.761	Amino Acids and Derivatives	Aromatic amino acids and derivatives	Chorismate: Intermediate for synthesis of Tryptophan PAPA antibiotics PABA 3-hydroxyanthranilate and more.	Indole-3-glycerol phosphate synthase (EC 4.1.1.48)	6.943881075678851	1.8499076517884752	12.845538735007494	1512	1309	472	78	464
fig|67575.7.peg.761	Secondary Metabolism	Plant Hormones	Auxin biosynthesis	Phosphoribosylanthranilate isomerase (EC 5.3.1.24)	6.943881075678851	1.8499076517884752	12.845538735007494	1512	1309	472	78	464
fig|67575.7.peg.761	Amino Acids and Derivatives	Aromatic amino acids and derivatives	Tryptophan synthesis	Phosphoribosylanthranilate isomerase (EC 5.3.1.24)	6.943881075678851	1.8499076517884752	12.845538735007494	1512	1309	472	78	464
fig|67575.7.peg.761	Amino Acids and Derivatives	Aromatic amino acids and derivatives	Tryptophan synthesis	Indole-3-glycerol phosphate synthase (EC 4.1.1.48)	6.943881075678851	1.8499076517884752	12.845538735007494	1512	1309	472	78	464
fig|67575.7.peg.1938	Hypothetical proteins	Hypothetical proteins	- none -	FIG01057071: hypothetical protein	7.949644814686369	1.6038300326953805	12.749879103055102	1859	1766	504	99	736
fig|67575.7.peg.3523	Not in SEED	Not in SEED	- none -	Deoxyguanosinetriphosphate triphosphohydrolase (EC 3.1.5.1)	10.326959755909556	1.2326233584259467	12.72925181665883	6646	4769	2701	843	2163
fig|67575.7.peg.254	Nucleosides and Nucleotides	Pyrimidines	De Novo Pyrimidine Synthesis	Orotate phosphoribosyltransferase (EC 2.4.2.10)	7.103350665293135	1.7826084299328984	12.662492776721004	879	678	328	72	210
fig|67575.7.peg.2100	DNA Metabolism	DNA replication	DNA topoisomerases Type II ATP-dependent	Topoisomerase IV subunit B (EC 5.99.1.-)	9.171628095536464	1.377619121314875	12.635010237999763	4012	2984	1339	419	1217
fig|67575.7.peg.2100	Virulence Disease and Defense	Resistance to antibiotics and toxic compounds	Resistance to fluoroquinolones	Topoisomerase IV subunit B (EC 5.99.1.-)	9.171628095536464	1.377619121314875	12.635010237999763	4012	2984	1339	419	1217
fig|67575.7.peg.1626	Protein Metabolism	Protein biosynthesis	tRNA aminoacylation Phe	Phenylalanyl-tRNA synthetase alpha chain (EC 6.1.1.20)	6.894268369448699	1.8257837540475086	12.58744318498304	928	680	175	25	294
fig|67575.7.peg.3074	Not in SEED	Not in SEED	- none -	Uropathogenic specific protein	7.655627710998458	1.638780166499062	12.545890854884886	1458	967	528	99	438
fig|67575.7.peg.3159	Virulence Disease and Defense	Invasion and intracellular resistance	Mycobacterium virulence operon involved in protein synthesis (LSU ribosomal proteins)	LSU ribosomal protein L35p	8.260512812021084	1.5172796701678546	12.533508154840687	1725	1236	640	117	626
fig|67575.7.peg.3159	Protein Metabolism	Protein biosynthesis	Ribosome LSU bacterial	LSU ribosomal protein L35p	8.260512812021084	1.5172796701678546	12.533508154840687	1725	1236	640	117	626
fig|67575.7.peg.261	Protein Metabolism	Protein biosynthesis	Ribosome LSU bacterial	LSU ribosomal protein L33p	7.09351250309723	1.7416702386915526	12.354559614430865	715	553	268	59	180
fig|67575.7.peg.261	Protein Metabolism	Protein biosynthesis	Ribosome LSU bacterial	LSU ribosomal protein L33p zinc-independent	7.09351250309723	1.7416702386915526	12.354559614430865	715	553	268	59	180
fig|67575.7.peg.3463	Fatty Acids Lipids and Isoprenoids	Fatty acids	Fatty Acid Biosynthesis FASII	3-oxoacyl-[acyl-carrier protein] reductase (EC 1.1.1.100)	9.645435658587973	1.2770402363000344	12.317609432659962	4378	3506	1496	449	1644
fig|67575.7.peg.3372	Not in SEED	Not in SEED	- none -	Alanyl dipeptidyl peptidase	9.647178768532862	1.2751758515093037	12.301849400826368	5042	5401	2763	653	2375
fig|67575.7.peg.1115	Protein Metabolism	Protein degradation	Omega peptidases (EC 3.4.19.-)	Acylamino-acid-releasing enzyme (EC 3.4.19.1)	8.84950730758802	1.3805396698864816	12.217095897075572	3168	2699	881	335	971
fig|67575.7.peg.2182	Cell Division and Cell Cycle	Cell Division and Cell Cycle	Bacterial Cytoskeleton	Rod shape-determining protein MreB	8.477811445012044	1.431315494384115	12.134422879712723	1896	1126	714	177	549
fig|67575.7.peg.176	Metabolism of Aromatic Compounds	Metabolism of central aromatic intermediates	Homogentisate pathway of aromatic compound degradation	Fumarylacetoacetase (EC 3.7.1.2)	8.735769989707258	1.3859973897066387	12.10775440281185	1534	886	452	136	435
fig|67575.7.peg.176	Cofactors Vitamins Prosthetic Groups Pigments	Folate and pterines	Pterin carbinolamine dehydratase	Fumarylacetoacetase (EC 3.7.1.2)	8.735769989707258	1.3859973897066387	12.10775440281185	1534	886	452	136	435
fig|67575.7.peg.176	Metabolism of Aromatic Compounds	Metabolism of central aromatic intermediates	Salicylate and gentisate catabolism	Fumarylacetoacetase (EC 3.7.1.2)	8.735769989707258	1.3859973897066387	12.10775440281185	1534	886	452	136	435
fig|67575.7.peg.2780	Fatty Acids Lipids and Isoprenoids	Fatty acids	Fatty Acid Biosynthesis FASII	Biotin carboxyl carrier protein of acetyl-CoA carboxylase	8.215357230968303	1.4637482913857232	12.0252151099532	1362	903	366	114	385
fig|67575.7.peg.1546	Respiration	Electron accepting reactions	Ubiquinone Menaquinone-cytochrome c reductase complexes	ubiquinol cytochrome C oxidoreductase cytochrome C1 subunit	9.720951274994064	1.2362925985245816	12.017940111893257	5000	4126	2851	607	2253
fig|67575.7.peg.2287	Cell Wall and Capsule	Gram-Negative cell wall components	Lipopolysaccharide assembly	Outer membrane protein assembly factor YaeT precursor	9.916546646917237	1.2108748950585404	12.007697380429029	4212	3119	1322	521	1307
fig|67575.7.peg.3666	Protein Metabolism	Protein biosynthesis	tRNA aminoacylation Trp	Tryptophanyl-tRNA synthetase (EC 6.1.1.2)	7.574457824775565	1.5738747182247983	11.92124767467426	1354	1147	401	105	430
fig|67575.7.peg.3150	Not in SEED	Not in SEED	- none -	Predicted transcriptional regulator for fatty acid degradation FadQ, TetR family	7.872846891357926	1.5134663359731202	11.91528873834085	1740	580	820	151	426
fig|67575.7.peg.1378	Not in SEED	Not in SEED	CBSS-211586.1.peg.2832	Protein-export membrane protein SecF (TC 3.A.5.1.1)	7.82548064311876	1.513414722124903	11.843197612999385	1643	1722	611	135	672
fig|67575.7.peg.1683	Nucleosides and Nucleotides	Purines	Purine conversions	Adenylate kinase (EC 2.7.4.3)	7.756118912857224	1.50908308527081	11.70462785874186	1213	856	304	102	327
fig|67575.7.peg.2104	Virulence Disease and Defense	Resistance to antibiotics and toxic compounds	Multidrug Resistance Efflux Pumps	Type I secretion outer membrane protein TolC precursor	8.48585605366875	1.3668157328391066	11.598601560762422	2840	1588	823	241	838
fig|67575.7.peg.2104	Membrane Transport	Membrane Transport	Ton and Tol transport systems	Type I secretion outer membrane protein TolC precursor	8.48585605366875	1.3668157328391066	11.598601560762422	2840	1588	823	241	838
fig|67575.7.peg.455	Cofactors Vitamins Prosthetic Groups Pigments	Tetrapyrroles	Heme and Siroheme Biosynthesis	Glutamate-1-semialdehyde aminotransferase (EC 5.4.3.8)	7.67652955498188	1.5075967436927846	11.573110959952103	1493	1312	486	137	479
fig|67575.7.peg.220	Not in SEED	Not in SEED	- none -	ABC transporter, ATP-binding protein	8.19641433608564	1.3880764004680106	11.377249308378154	1877	1201	589	129	691
fig|67575.7.peg.3602	Not in SEED	Not in SEED	- none -	Sodium/alanine symporter	8.175858513196046	1.3895367971973294	11.360656252764953	1838	1354	636	168	626
fig|67575.7.peg.2140	Protein Metabolism	Protein degradation	Proteasome bacterial	ATP-dependent protease La (EC 3.4.21.53) Type II	9.070833874671358	1.2507861039526231	11.345672961701665	2789	3215	1570	385	1373
fig|67575.7.peg.2140	Protein Metabolism	Protein degradation	Proteolysis in bacteria ATP-dependent	ATP-dependent protease La (EC 3.4.21.53) Type II	9.070833874671358	1.2507861039526231	11.345672961701665	2789	3215	1570	385	1373
fig|67575.7.peg.2909	Amino Acids and Derivatives	Alanine serine and glycine	Glycine and Serine Utilization	Phosphoserine aminotransferase (EC 2.6.1.52)	8.709047405025233	1.2998792274621866	11.32070981277576	2435	2089	1185	227	1154
fig|67575.7.peg.2909	Cofactors Vitamins Prosthetic Groups Pigments	Pyridoxine	Pyridoxin (Vitamin B6) Biosynthesis	Phosphoserine aminotransferase (EC 2.6.1.52)	8.709047405025233	1.2998792274621866	11.32070981277576	2435	2089	1185	227	1154
fig|67575.7.peg.2909	Amino Acids and Derivatives	Alanine serine and glycine	Serine Biosynthesis	Phosphoserine aminotransferase (EC 2.6.1.52)	8.709047405025233	1.2998792274621866	11.32070981277576	2435	2089	1185	227	1154
fig|67575.7.peg.138	Virulence Disease and Defense	Resistance to antibiotics and toxic compounds	Multidrug Resistance Efflux Pumps	Acriflavin resistance protein	8.085007733830082	1.3963803950538283	11.289746293378906	1754	1377	795	94	892
fig|67575.7.peg.430	Phosphorus Metabolism	Phosphorus Metabolism	Phosphate metabolism	Inorganic pyrophosphatase (EC 3.6.1.1)	6.743079765322724	1.670016603177478	11.26105516463904	846	529	189	37	255
fig|67575.7.peg.971	Protein Metabolism	Protein processing and modification	N-linked Glycosylation in Bacteria	UDP-glucose 4-epimerase (EC 5.1.3.2)	7.752987782525037	1.4423920399326153	11.182847863208933	1457	914	409	107	460
fig|67575.7.peg.971	Cell Wall and Capsule	Capsular and extracellular polysacchrides	Rhamnose containing glycans	UDP-glucose 4-epimerase (EC 5.1.3.2)	7.752987782525037	1.4423920399326153	11.182847863208933	1457	914	409	107	460
fig|67575.7.peg.2908	Amino Acids and Derivatives	Aromatic amino acids and derivatives	Chorismate Synthesis	5-Enolpyruvylshikimate-3-phosphate synthase (EC 2.5.1.19)	8.10205220480355	1.3784615927205923	11.168367786538889	1354	1240	810	121	686
fig|67575.7.peg.2908	Amino Acids and Derivatives	Aromatic amino acids and derivatives	Common Pathway For Synthesis of Aromatic Compounds (DAHP synthase to chorismate)	5-Enolpyruvylshikimate-3-phosphate synthase (EC 2.5.1.19)	8.10205220480355	1.3784615927205923	11.168367786538889	1354	1240	810	121	686
fig|67575.7.peg.1138	Protein Metabolism	Protein biosynthesis	tRNA aminoacylation Tyr	Tyrosyl-tRNA synthetase (EC 6.1.1.1)	6.987917250946241	1.5871258104301869	11.090703830127136	907	506	218	53	250
fig|67575.7.peg.2747	Amino Acids and Derivatives	Lysine threonine methionine and cysteine	Cysteine Biosynthesis	Serine acetyltransferase (EC 2.3.1.30)	6.721147005421434	1.6453489468077702	11.058632146710355	916	439	287	72	190
fig|67575.7.peg.2747	Amino Acids and Derivatives	Lysine threonine methionine and cysteine	Methionine Biosynthesis	Serine acetyltransferase (EC 2.3.1.30)	6.721147005421434	1.6453489468077702	11.058632146710355	916	439	287	72	190
fig|67575.7.peg.879	Amino Acids and Derivatives	Branched-chain amino acids	Valine degradation	3-hydroxyisobutyryl-CoA hydrolase (EC 3.1.2.4)	8.453284079158763	1.2982906044951479	10.97481929710024	2335	1514	1148	147	1177
fig|67575.7.peg.795	Membrane Transport	Protein secretion system Type II	General Secretion Pathway	General secretion pathway protein L	8.10943235882205	1.3514594726331999	10.959569179008254	1440	1139	672	170	495
fig|67575.7.peg.1493	Hypothetical proteins	Hypothetical proteins	CBSS-211586.1.peg.3636	FIG020374: hypothetical protein	8.807916280551112	1.2412592120837223	10.932907222496263	2422	2025	1315	225	1272
fig|67575.7.peg.3522	Hypothetical proteins	Hypothetical proteins	- none -	FIG01058933: hypothetical protein	7.670003228051599	1.4219975813698502	10.906726039388317	867	590	407	88	286
fig|67575.7.peg.3607	Carbohydrates	Central carbohydrate metabolism	Glycolate glyoxylate interconversions	Glycolate dehydrogenase (EC 1.1.99.14) subunit GlcD	9.071050830935537	1.2008966509514276	10.893394563480651	3046	2537	1078	332	1247
fig|67575.7.peg.967	Cell Wall and Capsule	Capsular and extracellular polysacchrides	Rhamnose containing glycans	Capsular polysaccharide biosynthesis/export periplasmic protein WcbA	9.851221884268266	1.1038902493664446	10.874667782389073	4394	3756	1883	640	1732
fig|67575.7.peg.967	Cell Wall and Capsule	Capsular and extracellular polysacchrides	Rhamnose containing glycans	Capsular polysaccharide export system protein KpsC	9.851221884268266	1.1038902493664446	10.874667782389073	4394	3756	1883	640	1732
fig|67575.7.peg.2763	Not in SEED	Not in SEED	CBSS-290633.1.peg.1906; <br>CBSS-498211.3.peg.1415	Mlr7403 protein	8.489348256260895	1.2791639434981399	10.859268193207743	1522	926	549	185	405
fig|67575.7.peg.934	Carbohydrates	Monosaccharides	Mannose Metabolism	Mannose-1-phosphate guanylyltransferase (GDP) (EC 2.7.7.22)	8.516873122871994	1.2583304381034155	10.71704068797472	1600	1318	718	157	724
fig|67575.7.peg.866	Not in SEED	Not in SEED	- none -	Gll3169 protein	7.331848901784575	1.456995115151807	10.682468034931267	1082	633	565	141	244
fig|67575.7.peg.2396	Hypothetical proteins	Hypothetical proteins	- none -	hypothetical protein	8.385530556064857	1.2683184682915927	10.635523270680528	1518	1289	857	173	697
fig|67575.7.peg.2560	Not in SEED	Not in SEED	CTP synthase (EC 6.3.4.2) cluster; <br>Cell Division Subsystem including YidCD; <br>RNA modification cluster	Inner membrane protein translocase component YidC, long form	7.658864636324684	1.3866593532848612	10.62023628350228	1126	983	419	93	469
fig|67575.7.peg.1427	Cell Division and Cell Cycle	Cell Division and Cell Cycle	Bacterial Cytoskeleton	Septum site-determining protein MinD	6.559033653910424	1.6152804569099892	10.594678877376426	737	455	177	44	204
fig|67575.7.peg.2331	Phosphorus Metabolism	Phosphorus Metabolism	Phosphate metabolism	Guanosine-5'-triphosphate 3'-diphosphate pyrophosphatase (EC 3.6.1.40)	7.466784631223056	1.4077523022325245	10.511383254878687	808	667	260	67	300
fig|67575.7.peg.2331	Regulation and Cell signaling	Regulation and Cell signaling	Stringent Response (p)ppGpp metabolism	Guanosine-5'-triphosphate 3'-diphosphate pyrophosphatase (EC 3.6.1.40)	7.466784631223056	1.4077523022325245	10.511383254878687	808	667	260	67	300
fig|67575.7.peg.2331	Phosphorus Metabolism	Phosphorus Metabolism	Polyphosphate	Guanosine-5'-triphosphate 3'-diphosphate pyrophosphatase (EC 3.6.1.40)	7.466784631223056	1.4077523022325245	10.511383254878687	808	667	260	67	300
fig|67575.7.peg.1245	Nucleosides and Nucleotides	Purines	Purine conversions	Xanthine-guanine phosphoribosyltransferase (EC 2.4.2.22)	6.688467385304319	1.5614193368845857	10.443502309536049	686	490	232	62	183
fig|67575.7.peg.1191	Iron acquisition and metabolism	Iron acquisition and metabolism	Heme hemin uptake and utilization systems in GramNegatives	Ferric siderophore transport system biopolymer transport protein ExbB	8.316345708491404	1.254999846140649	10.43701258460916	2019	1744	889	284	676
fig|67575.7.peg.1191	Membrane Transport	Membrane Transport	Ton and Tol transport systems	Ferric siderophore transport system biopolymer transport protein ExbB	8.316345708491404	1.254999846140649	10.43701258460916	2019	1744	889	284	676
fig|67575.7.peg.493	Not in SEED	Not in SEED	- none -	Response regulator VieB	7.197811606111685	1.4450476525344795	10.401180764797122	792	511	184	44	277
fig|67575.7.peg.1632	Sulfur Metabolism	Sulfur Metabolism	Thioredoxin-disulfide reductase	Thiol peroxidase Bcp-type (EC 1.11.1.15)	6.684524609955458	1.5558917089797217	10.400396419100606	639	375	182	49	164
fig|67575.7.peg.2002	Hypothetical proteins	Hypothetical proteins	- none -	hypothetical protein	7.354303422776443	1.408930336840294	10.36170119867814	754	883	520	103	345
fig|67575.7.peg.3479	Hypothetical proteins	Hypothetical proteins	- none -	hypothetical protein	6.387508386062054	1.6195497462845565	10.344887586037276	432	218	127	29	106
fig|67575.7.peg.2550	RNA Metabolism	RNA processing and modification	tRNAmodification position 34	tRNA uridine 5-carboxymethylaminomethyl modification enzyme GidA	8.938931930898267	1.151224601665197	10.290718351460669	1945	1552	726	223	808
fig|67575.7.peg.2550	RNA Metabolism	RNA processing and modification	tRNA modification Bacteria	tRNA uridine 5-carboxymethylaminomethyl modification enzyme GidA	8.938931930898267	1.151224601665197	10.290718351460669	1945	1552	726	223	808
fig|67575.7.peg.2550	RNA Metabolism	RNA processing and modification	mnm5U34 biosynthesis bacteria	tRNA uridine 5-carboxymethylaminomethyl modification enzyme GidA	8.938931930898267	1.151224601665197	10.290718351460669	1945	1552	726	223	808
fig|67575.7.peg.3154	Not in SEED	Not in SEED	- none -	Dipeptidyl peptidase IV	7.6260996419876905	1.3453960962326246	10.260124687811254	1286	976	325	87	510
fig|67575.7.peg.3092	Carbohydrates	One-carbon Metabolism	Serine-glyoxylate cycle	3-ketoacyl-CoA thiolase (EC 2.3.1.16)	8.266222868209832	1.2294179306570194	10.162642612984264	2574	1105	840	278	657
fig|67575.7.peg.3092	Carbohydrates	One-carbon Metabolism	Serine-glyoxylate cycle	Acetyl-CoA acetyltransferase (EC 2.3.1.9)	8.266222868209832	1.2294179306570194	10.162642612984264	2574	1105	840	278	657
fig|67575.7.peg.3092	Fatty Acids Lipids and Isoprenoids	Fatty Acids Lipids and Isoprenoids	Polyhydroxybutyrate metabolism	Acetyl-CoA acetyltransferase (EC 2.3.1.9)	8.266222868209832	1.2294179306570194	10.162642612984264	2574	1105	840	278	657
fig|67575.7.peg.3092	Fatty Acids Lipids and Isoprenoids	Fatty acids	Fatty acid metabolism cluster	3-ketoacyl-CoA thiolase (EC 2.3.1.16)	8.266222868209832	1.2294179306570194	10.162642612984264	2574	1105	840	278	657
fig|67575.7.peg.3092	Fatty Acids Lipids and Isoprenoids	Fatty Acids Lipids and Isoprenoids	Polyhydroxybutyrate metabolism	3-ketoacyl-CoA thiolase (EC 2.3.1.16)	8.266222868209832	1.2294179306570194	10.162642612984264	2574	1105	840	278	657
fig|67575.7.peg.3092	Cofactors Vitamins Prosthetic Groups Pigments	Biotin	Biotin biosynthesis	3-ketoacyl-CoA thiolase (EC 2.3.1.16)	8.266222868209832	1.2294179306570194	10.162642612984264	2574	1105	840	278	657
fig|67575.7.peg.3092	Cofactors Vitamins Prosthetic Groups Pigments	Biotin	Biotin synthesis cluster	3-ketoacyl-CoA thiolase (EC 2.3.1.16)	8.266222868209832	1.2294179306570194	10.162642612984264	2574	1105	840	278	657
fig|67575.7.peg.3092	Amino Acids and Derivatives	Branched-chain amino acids	Isoleucine degradation	3-ketoacyl-CoA thiolase (EC 2.3.1.16)	8.266222868209832	1.2294179306570194	10.162642612984264	2574	1105	840	278	657
fig|67575.7.peg.3092	Fatty Acids Lipids and Isoprenoids	Isoprenoids	Isoprenoid Biosynthesis	Acetyl-CoA acetyltransferase (EC 2.3.1.9)	8.266222868209832	1.2294179306570194	10.162642612984264	2574	1105	840	278	657
fig|67575.7.peg.3092	Carbohydrates	Fermentation	Acetyl-CoA fermentation to Butyrate	Acetyl-CoA acetyltransferase (EC 2.3.1.9)	8.266222868209832	1.2294179306570194	10.162642612984264	2574	1105	840	278	657
fig|67575.7.peg.3092	Carbohydrates	Fermentation	Butanol Biosynthesis	Acetyl-CoA acetyltransferase (EC 2.3.1.9)	8.266222868209832	1.2294179306570194	10.162642612984264	2574	1105	840	278	657
fig|67575.7.peg.2554	Not in SEED	Not in SEED	- none -	uncharacterized conserved secreted protein	6.293611686732166	1.603874532526705	10.094163501962159	540	423	317	20	269
fig|67575.7.peg.2326	Carbohydrates	Monosaccharides	Deoxyribose and Deoxynucleoside Catabolism	Thymidine phosphorylase (EC 2.4.2.4)	7.749426817260707	1.297499530379613	10.054877656106946	1248	1033	353	105	502
fig|67575.7.peg.2326	Nucleosides and Nucleotides	Pyrimidines	pyrimidine conversions	Thymidine phosphorylase (EC 2.4.2.4)	7.749426817260707	1.297499530379613	10.054877656106946	1248	1033	353	105	502
fig|67575.7.peg.895	Carbohydrates	Organic acids	Glycerate metabolism	2-hydroxy-3-oxopropionate reductase (EC 1.1.1.60)	7.603476121507288	1.3195507670199966	10.033172748153172	1469	1053	785	175	533
fig|67575.7.peg.1975	Protein Metabolism	Protein processing and modification	Signal peptidase	Signal peptidase I (EC 3.4.21.89)	7.673769688430563	1.3034276710463961	10.002203753137477	1077	931	498	128	415
fig|67575.7.peg.3385	Not in SEED	Not in SEED	- none -	Amidohydrolase domain protein	8.168716634401362	1.218966105008062	9.957388698750792	1636	1234	628	102	864
fig|67575.7.peg.1190	Membrane Transport	Membrane Transport	Ton and Tol transport systems	Biopolymer transport protein ExbD/TolR	7.2744127419138795	1.3643173252189316	9.924607334586458	1029	942	506	127	379
fig|67575.7.peg.3724	Cofactors Vitamins Prosthetic Groups Pigments	Lipoic acid	Lipoic acid metabolism	Lipoate synthase	8.456185078722353	1.1630580155111907	9.835033836454162	1468	1137	630	185	578
fig|67575.7.peg.2239	Not in SEED	Not in SEED	- none -	Oxidoreductase	8.181729246180309	1.2015548294225156	9.830796288775387	2097	1719	854	236	878
fig|67575.7.peg.157	Cofactors Vitamins Prosthetic Groups Pigments	Riboflavin FMN FAD	Riboflavin FMN and FAD metabolism	6 7-dimethyl-8-ribityllumazine synthase (EC 2.5.1.78)	7.513444338209659	1.3046288190646043	9.802256014066105	1020	604	305	101	297
fig|67575.7.peg.157	Cofactors Vitamins Prosthetic Groups Pigments	Riboflavin FMN FAD	Riboflavin FMN and FAD metabolism in plants	6 7-dimethyl-8-ribityllumazine synthase (EC 2.5.1.78)	7.513444338209659	1.3046288190646043	9.802256014066105	1020	604	305	101	297
fig|67575.7.peg.450	Protein Metabolism	Protein degradation	Aminopeptidases (EC 3.4.11.-)	Peptidase B (EC 3.4.11.23)	8.113220174073605	1.203434230960443	9.763726880799021	1510	1323	656	203	578
fig|67575.7.peg.3290	Not in SEED	Not in SEED	- none -	ABC transporter ATP-binding protein	6.175495584625675	1.579878355899821	9.756531811105015	465	344	188	32	161
fig|67575.7.peg.1985	Protein Metabolism	Protein folding	Peptidyl-prolyl cis-trans isomerase	FKBP-type peptidyl-prolyl cis-trans isomerase SlyD (EC 5.2.1.8)	6.663479560509828	1.4482651998916234	9.650485557675513	650	508	430	102	170
fig|67575.7.peg.1985	Protein Metabolism	Protein processing and modification	G3E family of P-loop GTPases (metallocenter biosynthesis)	FKBP-type peptidyl-prolyl cis-trans isomerase SlyD (EC 5.2.1.8)	6.663479560509828	1.4482651998916234	9.650485557675513	650	508	430	102	170
fig|67575.7.peg.1985	Potassium metabolism	Potassium metabolism	Potassium homeostasis	FKBP-type peptidyl-prolyl cis-trans isomerase SlyD (EC 5.2.1.8)	6.663479560509828	1.4482651998916234	9.650485557675513	650	508	430	102	170
fig|67575.7.peg.2363	Not in SEED	Not in SEED	- none -	Secreted protein containing N-terminal Zinc-dependent carboxypeptidase related domain	8.173551905964763	1.1803936262777612	9.648008573851254	1647	1107	527	130	725
fig|67575.7.peg.93	Metabolism of Aromatic Compounds	Metabolism of central aromatic intermediates	Salicylate and gentisate catabolism	Maleylacetoacetate isomerase (EC 5.2.1.2)	6.680093344114988	1.442301783312302	9.634710542909687	632	582	276	52	270
fig|67575.7.peg.93	Metabolism of Aromatic Compounds	Metabolism of Aromatic Compounds	Gentisate degradation	Maleylacetoacetate isomerase (EC 5.2.1.2)	6.680093344114988	1.442301783312302	9.634710542909687	632	582	276	52	270
fig|67575.7.peg.93	Metabolism of Aromatic Compounds	Metabolism of central aromatic intermediates	Homogentisate pathway of aromatic compound degradation	Maleylacetoacetate isomerase (EC 5.2.1.2)	6.680093344114988	1.442301783312302	9.634710542909687	632	582	276	52	270
fig|67575.7.peg.93	Cofactors Vitamins Prosthetic Groups Pigments	Folate and pterines	Pterin carbinolamine dehydratase	Maleylacetoacetate isomerase (EC 5.2.1.2)	6.680093344114988	1.442301783312302	9.634710542909687	632	582	276	52	270
fig|67575.7.peg.2123	Motility and Chemotaxis	Flagellar motility in Prokaryota	Flagellum	RNA polymerase sigma factor RpoD	9.18951284804599	1.0480447798662815	9.631020969908725	2808	2712	1643	471	1355
fig|67575.7.peg.2123	RNA Metabolism	Transcription	Transcription initiation bacterial sigma factors	RNA polymerase sigma factor RpoD	9.18951284804599	1.0480447798662815	9.631020969908725	2808	2712	1643	471	1355
fig|67575.7.peg.2123	Cell Division and Cell Cycle	Cell Division and Cell Cycle	Macromolecular synthesis operon	RNA polymerase sigma factor RpoD	9.18951284804599	1.0480447798662815	9.631020969908725	2808	2712	1643	471	1355
fig|67575.7.peg.156	RNA Metabolism	Transcription	Transcription factors bacterial	Transcription termination protein NusB	6.855474053100859	1.3949240775130947	9.562865819436672	624	313	147	49	165
fig|67575.7.peg.1865	Not in SEED	Not in SEED	CBSS-393011.11.peg.386	LemA protein	7.5475932928986085	1.2620878291146904	9.525725634075002	1260	992	592	157	465
fig|67575.7.peg.801	Hypothetical proteins	Hypothetical proteins	- none -	hypothetical protein	5.410976913577003	1.7453423654086337	9.444007245513996	265	164	88	11	81
fig|67575.7.peg.3576	Cofactors Vitamins Prosthetic Groups Pigments	Biotin	Biotin biosynthesis Experimental	Biotin synthase (EC 2.8.1.6)	7.715053307017263	1.2166679245788514	9.386657895063898	746	643	305	75	342
fig|67575.7.peg.3576	Cofactors Vitamins Prosthetic Groups Pigments	Biotin	Biotin biosynthesis	Biotin synthase (EC 2.8.1.6)	7.715053307017263	1.2166679245788514	9.386657895063898	746	643	305	75	342
fig|67575.7.peg.3576	Cofactors Vitamins Prosthetic Groups Pigments	Biotin	Biotin synthesis cluster	Biotin synthase (EC 2.8.1.6)	7.715053307017263	1.2166679245788514	9.386657895063898	746	643	305	75	342
fig|67575.7.peg.2815	Not in SEED	Not in SEED	- none -	Replicative DNA helicase (EC 3.6.1.-)	7.333468759772576	1.2780741090843433	9.3727165516442	793	583	333	55	383
fig|67575.7.peg.2769	Nucleosides and Nucleotides	Purines	Purine conversions	GMP synthase [glutamine-hydrolyzing] (EC 6.3.5.2)	8.145956818337934	1.147258223474457	9.34551594790602	1514	1179	661	189	622
fig|67575.7.peg.887	Carbohydrates	One-carbon Metabolism	Serine-glyoxylate cycle	Methylcrotonyl-CoA carboxylase carboxyl transferase subunit (EC 6.4.1.4)	6.964798462355312	1.318129475591391	9.180506144784134	1014	827	507	92	468
fig|67575.7.peg.887	Amino Acids and Derivatives	Branched-chain amino acids	Leucine Degradation and HMG-CoA Metabolism	Methylcrotonyl-CoA carboxylase carboxyl transferase subunit (EC 6.4.1.4)	6.964798462355312	1.318129475591391	9.180506144784134	1014	827	507	92	468
fig|67575.7.peg.887	Amino Acids and Derivatives	Branched-chain amino acids	HMG CoA Synthesis	Methylcrotonyl-CoA carboxylase carboxyl transferase subunit (EC 6.4.1.4)	6.964798462355312	1.318129475591391	9.180506144784134	1014	827	507	92	468
fig|67575.7.peg.2519	Not in SEED	Not in SEED	- none -	Putative activity regulator of membrane protease YbbK	7.634005203816299	1.1982561192987042	9.147493450231032	1274	821	536	165	406
fig|67575.7.peg.2745	Not in SEED	Not in SEED	- none -	Gll0496 protein	6.817321305914667	1.3138692131722172	8.957068580144295	907	604	256	69	334
fig|67575.7.peg.1688	DNA Metabolism	DNA uptake competence	DNA processing cluster	DNA polymerase III subunits gamma and tau (EC 2.7.7.7)	8.118785467158212	1.0970960414382274	8.907087397305483	1041	910	505	125	531
fig|67575.7.peg.152	Cofactors Vitamins Prosthetic Groups Pigments	Pyridoxine	Pyridoxin (Vitamin B6) Biosynthesis	1-deoxy-D-xylulose 5-phosphate synthase (EC 2.2.1.7)	7.447025822430052	1.1902567793030467	8.863872970792217	1022	860	419	87	524
fig|67575.7.peg.152	Cofactors Vitamins Prosthetic Groups Pigments	Cofactors Vitamins Prosthetic Groups Pigments	Thiamin biosynthesis	1-deoxy-D-xylulose 5-phosphate synthase (EC 2.2.1.7)	7.447025822430052	1.1902567793030467	8.863872970792217	1022	860	419	87	524
fig|67575.7.peg.152	Fatty Acids Lipids and Isoprenoids	Isoprenoids	Isoprenoid Biosynthesis	1-deoxy-D-xylulose 5-phosphate synthase (EC 2.2.1.7)	7.447025822430052	1.1902567793030467	8.863872970792217	1022	860	419	87	524
fig|67575.7.peg.152	Fatty Acids Lipids and Isoprenoids	Isoprenoids	Nonmevalonate Branch of Isoprenoid Biosynthesis	1-deoxy-D-xylulose 5-phosphate synthase (EC 2.2.1.7)	7.447025822430052	1.1902567793030467	8.863872970792217	1022	860	419	87	524
fig|67575.7.peg.158	Cofactors Vitamins Prosthetic Groups Pigments	Riboflavin FMN FAD	Riboflavin FMN and FAD metabolism	3 4-dihydroxy-2-butanone 4-phosphate synthase (EC 4.1.99.12)	7.653161385656606	1.1505692135885772	8.805491876961387	1316	1068	554	176	508
fig|67575.7.peg.158	Cofactors Vitamins Prosthetic Groups Pigments	Riboflavin FMN FAD	Riboflavin FMN and FAD metabolism	GTP cyclohydrolase II (EC 3.5.4.25)	7.653161385656606	1.1505692135885772	8.805491876961387	1316	1068	554	176	508
fig|67575.7.peg.158	Cofactors Vitamins Prosthetic Groups Pigments	Riboflavin FMN FAD	Riboflavin FMN and FAD metabolism in plants	3 4-dihydroxy-2-butanone 4-phosphate synthase (EC 4.1.99.12)	7.653161385656606	1.1505692135885772	8.805491876961387	1316	1068	554	176	508
fig|67575.7.peg.158	Cofactors Vitamins Prosthetic Groups Pigments	Riboflavin FMN FAD	riboflavin to FAD	3 4-dihydroxy-2-butanone 4-phosphate synthase (EC 4.1.99.12)	7.653161385656606	1.1505692135885772	8.805491876961387	1316	1068	554	176	508
fig|67575.7.peg.158	Cofactors Vitamins Prosthetic Groups Pigments	Riboflavin FMN FAD	Riboflavin FMN and FAD metabolism in plants	GTP cyclohydrolase II (EC 3.5.4.25)	7.653161385656606	1.1505692135885772	8.805491876961387	1316	1068	554	176	508
fig|67575.7.peg.2507	Stress Response	Stress Response	Bacterial hemoglobins	diguanylate cyclase/phosphodiesterase (GGDEF & EAL domains) with PAS/PAC sensor(s)	8.813784880948022	0.9969839295992177	8.787201885249733	2358	1933	903	279	1189
fig|67575.7.peg.1189	Not in SEED	Not in SEED	- none -	Sigma-70 factor	6.627161025818179	1.3054489189763183	8.65142019703633	509	439	339	82	178
fig|67575.7.peg.253	Stress Response	Heat shock	Heat shock dnaK gene cluster extended	Ribonuclease PH (EC 2.7.7.56)	6.30225022000781	1.3697225586233932	8.63233429643394	557	403	137	33	218
fig|67575.7.peg.253	RNA Metabolism	RNA processing and modification	tRNA processing	Ribonuclease PH (EC 2.7.7.56)	6.30225022000781	1.3697225586233932	8.63233429643394	557	403	137	33	218
fig|67575.7.peg.494	Not in SEED	Not in SEED	- none -	UPF0246 protein YaaA	5.742607425059015	1.4992557676100313	8.60963730313992	348	219	90	16	123
fig|67575.7.peg.1380	Not in SEED	Not in SEED	CBSS-211586.1.peg.2832	Preprotein translocase subunit YajC (TC 3.A.5.1.1)	7.335812989710806	1.1706013491370235	8.587312582772372	921	925	460	140	389
fig|67575.7.peg.989	Respiration	Respiration	Biogenesis of c-type cytochromes	Cytochrome c-type biogenesis protein CcmE heme chaperone	6.056754396046861	1.4152503960308938	8.571824057667177	322	232	137	28	117
fig|67575.7.peg.161	Nucleosides and Nucleotides	Nucleosides and Nucleotides	Ribonucleotide reduction	Ribonucleotide reductase transcriptional regulator NrdR	6.446797447599191	1.3261623712675092	8.54950019018947	432	269	159	56	103
fig|67575.7.peg.3561	Regulation and Cell signaling	Regulation and Cell signaling	Zinc regulated enzymes	N-acetylmuramoyl-L-alanine amidase (EC 3.5.1.28)	7.626522340760249	1.112068898531806	8.48121829911746	1107	799	453	118	499
fig|67575.7.peg.3561	Cell Wall and Capsule	Cell Wall and Capsule	Recycling of Peptidoglycan Amino Acids	N-acetylmuramoyl-L-alanine amidase (EC 3.5.1.28)	7.626522340760249	1.112068898531806	8.48121829911746	1107	799	453	118	499
fig|67575.7.peg.3561	Cell Wall and Capsule	Cell Wall and Capsule	Murein Hydrolases	N-acetylmuramoyl-L-alanine amidase (EC 3.5.1.28)	7.626522340760249	1.112068898531806	8.48121829911746	1107	799	453	118	499
fig|67575.7.peg.3533	Stress Response	Oxidative stress	Oxidative stress	Fumarate and nitrate reduction regulatory protein	7.467390225093981	1.1195529106532147	8.360138461487331	797	697	392	123	318
fig|67575.7.peg.1536	Stress Response	Oxidative stress	Glutathione: Biosynthesis and gamma-glutamyl cycle	Gamma-glutamyltranspeptidase (EC 2.3.2.2)	8.529210575759116	0.9753465612001418	8.318936204818536	2077	2156	1145	399	974
fig|67575.7.peg.1164	Miscellaneous	Plant-Prokaryote DOE project	YrdC-YciO-Sua5 protein family	Peptide chain release factor 1	7.009464134076217	1.1833305346817378	8.294512941608874	804	490	252	76	295
fig|67575.7.peg.1164	Protein Metabolism	Protein biosynthesis	Translation termination factors bacterial	Peptide chain release factor 1	7.009464134076217	1.1833305346817378	8.294512941608874	804	490	252	76	295
fig|67575.7.peg.2841	Cofactors Vitamins Prosthetic Groups Pigments	Riboflavin FMN FAD	riboflavin to FAD	FMN adenylyltransferase (EC 2.7.7.2)	7.325288779231948	1.1287357970625198	8.268315668939506	966	555	344	100	362
fig|67575.7.peg.2841	Cofactors Vitamins Prosthetic Groups Pigments	Riboflavin FMN FAD	Riboflavin FMN and FAD metabolism in plants	Riboflavin kinase (EC 2.7.1.26)	7.325288779231948	1.1287357970625198	8.268315668939506	966	555	344	100	362
fig|67575.7.peg.2841	Cofactors Vitamins Prosthetic Groups Pigments	Riboflavin FMN FAD	Riboflavin FMN and FAD metabolism in plants	FMN adenylyltransferase (EC 2.7.7.2)	7.325288779231948	1.1287357970625198	8.268315668939506	966	555	344	100	362
fig|67575.7.peg.2841	Cofactors Vitamins Prosthetic Groups Pigments	Riboflavin FMN FAD	riboflavin to FAD	Riboflavin kinase (EC 2.7.1.26)	7.325288779231948	1.1287357970625198	8.268315668939506	966	555	344	100	362
fig|67575.7.peg.2841	Cofactors Vitamins Prosthetic Groups Pigments	Riboflavin FMN FAD	Riboflavin FMN and FAD metabolism	Riboflavin kinase (EC 2.7.1.26)	7.325288779231948	1.1287357970625198	8.268315668939506	966	555	344	100	362
fig|67575.7.peg.2841	Cofactors Vitamins Prosthetic Groups Pigments	Riboflavin FMN FAD	Riboflavin FMN and FAD metabolism	FMN adenylyltransferase (EC 2.7.7.2)	7.325288779231948	1.1287357970625198	8.268315668939506	966	555	344	100	362
fig|67575.7.peg.2189	Protein Metabolism	Protein degradation	Putative TldE-TldD proteolytic complex	TldD protein part of TldE/TldD proteolytic complex	8.190559553162661	0.9982496356238155	8.176223089499787	1578	1251	764	271	609
fig|67575.7.peg.2866	Not in SEED	Not in SEED	- none -	Predicted zinc-binding protein	7.304878419899509	1.1100829171820437	8.109020746022205	695	611	371	93	338
fig|67575.7.peg.1687	DNA Metabolism	DNA uptake competence	DNA processing cluster	FIG000557: hypothetical protein co-occurring with RecR	7.723890612854246	1.0309079943153265	7.962620580008549	915	765	527	142	439
fig|67575.7.peg.2337	Membrane Transport	Protein translocation across cytoplasmic membrane	Twin-arginine translocation system	Twin-arginine translocation protein TatB	5.537297740543317	1.4352952950880438	7.947657394503478	183	114	94	17	63
fig|67575.7.peg.1212	Membrane Transport	Membrane Transport	Ton and Tol transport systems	Protein-L-isoaspartate O-methyltransferase (EC 2.1.1.77)	6.337205279927315	1.2357054005578392	7.830918788849837	368	265	161	37	152
fig|67575.7.peg.1212	Protein Metabolism	Protein processing and modification	Protein-L-isoaspartate O-methyltransferase	Protein-L-isoaspartate O-methyltransferase (EC 2.1.1.77)	6.337205279927315	1.2357054005578392	7.830918788849837	368	265	161	37	152
fig|67575.7.peg.1099	Not in SEED	Not in SEED	- none -	Proton/glutamate symporter	7.686142641550606	1.017400952654984	7.819888845755682	940	852	365	106	509
fig|67575.7.peg.1526	Not in SEED	Not in SEED	- none -	Xaa-Pro aminopeptidase family enzyme	7.590585182267581	1.0290961872825448	7.811442270314949	1259	906	401	161	485
fig|67575.7.peg.1193	Not in SEED	Not in SEED	- none -	TPR repeat protein	7.278386304312198	1.0542565350047917	7.673286325610509	619	656	465	128	299
fig|67575.7.peg.3468	Nucleosides and Nucleotides	Pyrimidines	pyrimidine conversions	Thymidylate kinase (EC 2.7.4.9)	5.844475919104782	1.2830830031448792	7.498947714092892	309	215	96	25	118
fig|67575.7.peg.966	Not in SEED	Not in SEED	- none -	Lipopolysaccharide biosynthesis	8.098265334508318	0.9068453648749502	7.343874382126356	1051	1045	715	216	564
fig|67575.7.peg.2319	Hypothetical proteins	Hypothetical proteins	- none -	hypothetical protein	6.924523517809403	1.039777105615675	7.199961021115533	473	332	166	64	175
fig|67575.7.peg.1730	Hypothetical proteins	Hypothetical proteins	- none -	hypothetical protein	6.680341834555356	1.0689610792454842	7.141025417195051	577	420	222	52	293
fig|67575.7.peg.1357	Not in SEED	Not in SEED	- none -	Putative transport protein	7.590403671845819	0.9306936954356202	7.064340843198286	1026	837	523	146	555
fig|67575.7.peg.50	Not in SEED	Not in SEED	SeqA and Co-occurring Genes	SeqA protein, negative modulator of initiation of replication	6.835648387776154	1.0285943038717578	7.031108994936717	719	485	314	82	338
fig|67575.7.peg.232	Hypothetical proteins	Hypothetical proteins	- none -	hypothetical protein	5.265049379415142	1.3076604011983792	6.884896583815283	175	147	102	28	56
fig|67575.7.peg.1544	Stress Response	Stress Response	Carbon Starvation	Stringent starvation protein B	7.386119243096638	0.9159527865025784	6.765336502154681	867	742	405	157	371
fig|67575.7.peg.2071	Not in SEED	Not in SEED	- none -	1,4-alpha-glucan branching enzyme (EC 2.4.1.18)	6.032815880935895	1.1112858314957037	6.704182812506333	245	222	132	25	141
fig|67575.7.peg.19	Not in SEED	Not in SEED	- none -	probable membrane protein ycbW	7.403071267072881	0.9031013690470562	6.685723796446443	828	735	447	174	335
fig|67575.7.peg.433	Cofactors Vitamins Prosthetic Groups Pigments	Quinone cofactors	Ubiquinone Biosynthesis - gjo	3-polyprenyl-4-hydroxybenzoate carboxy-lyase UbiX (EC 4.1.1.-)	6.102252597370858	1.0911841751562565	6.658681467057243	359	373	165	49	182
fig|67575.7.peg.433	Cofactors Vitamins Prosthetic Groups Pigments	Quinone cofactors	Ubiquinone Biosynthesis	3-polyprenyl-4-hydroxybenzoate carboxy-lyase UbiX (EC 4.1.1.-)	6.102252597370858	1.0911841751562565	6.658681467057243	359	373	165	49	182
fig|67575.7.peg.1298	Not in SEED	Not in SEED	- none -	NADPH dependent preQ0 reductase (EC 1.7.1.13)	7.0659512054927545	0.9202017726510137	6.502100824759999	643	511	308	94	328
fig|67575.7.peg.796	Membrane Transport	Protein secretion system Type II	General Secretion Pathway	General secretion pathway protein M	6.275492333340464	1.0289783420933003	6.457345696979888	381	302	211	57	179
fig|67575.7.peg.1664	Hypothetical proteins	Hypothetical proteins	- none -	hypothetical protein	3.616169300477757	1.7854618369717883	6.456532282032003	38	57	17	4	13
fig|67575.7.peg.255	Fatty Acids Lipids and Isoprenoids	Phospholipids	Glycerolipid and Glycerophospholipid Metabolism in Bacteria	Diacylglycerol kinase (EC 2.7.1.107)	5.490425207142594	1.166040535815194	6.402058350389797	271	178	125	25	124
fig|67575.7.peg.2405	Not in SEED	Not in SEED	- none -	Possible lipoprotein	5.663031517631333	1.1285366176305367	6.3909384344427895	338	275	159	47	138
fig|67575.7.peg.2381	Hypothetical proteins	Hypothetical proteins	- none -	FIG01057486: hypothetical protein	4.582679399170049	1.3762251830708832	6.306798795077965	113	76	48	8	45
fig|67575.7.peg.3593	Membrane Transport	Protein secretion system Type VIII (Extracellular nucleation/precipitation pathway ENP)	Curli production	Curli production assembly/transport component CsgF	6.629077942165494	0.9462256025380851	6.272603270097473	718	667	496	137	381
fig|67575.7.peg.2404	Stress Response	Oxidative stress	Glutathionylspermidine and Trypanothione	Similarity with glutathionylspermidine synthase (EC 6.3.1.8) group 1	7.444198371288876	0.8377190845581566	6.2361470448654375	893	934	519	180	507
fig|67575.7.peg.1192	Hypothetical proteins	Hypothetical proteins	- none -	hypothetical protein	6.318686636551983	0.97083923803289085	6.134428919598737	397	361	260	77	190
fig|67575.7.peg.3155	Nucleosides and Nucleotides	Pyrimidines	pyrimidine conversions	Uracil phosphoribosyltransferase (EC 2.4.2.9)	5.927662564451059	1.0277819561168393	6.0923446256920695	296	222	172	33	169
fig|67575.7.peg.3155	Nucleosides and Nucleotides	Pyrimidines	De Novo Pyrimidine Synthesis	Uracil phosphoribosyltransferase (EC 2.4.2.9)	5.927662564451059	1.0277819561168393	6.0923446256920695	296	222	172	33	169
fig|67575.7.peg.3723	Hypothetical proteins	Hypothetical proteins	- none -	hypothetical protein	3.4387449364657985	1.649076375181519	5.670753035000821	41	36	30	2	19
fig|67575.7.peg.904	Not in SEED	Not in SEED	- none -	YjbH outer membrane lipoprotein	7.43617245475401	0.7613070839792403	5.6612107674955245	819	731	435	131	537
fig|67575.7.peg.2414	Not in SEED	Not in SEED	- none -	Tryptophan halogenase	5.819879577367459	-0.8055505550732397	-4.688207224007768	235	216	109	137	361
fig|67575.7.peg.601	Not in SEED	Not in SEED	- none -	Sensory transduction histidine kinases	6.00391386322818	-0.8420087459056446	-5.055347982502274	163	155	140	86	417
fig|67575.7.peg.2105	Not in SEED	Not in SEED	- none -	Lipid A biosynthesis lauroyl acyltransferase (EC 2.3.1.-)	5.88753631252112	-0.865386608201032	-5.094995080153063	174	162	105	116	298
fig|67575.7.peg.385	Hypothetical proteins	Hypothetical proteins	- none -	hypothetical protein	2.123432670240056	-2.468509435541986	-5.241713582225693	6	6	3	9	40
fig|67575.7.peg.90	Not in SEED	Not in SEED	- none -	poly (3-hydroxybutyrate) depolymerase	5.7731320907983665	-0.925261153186847	-5.34165485583209	172	222	180	168	403
fig|67575.7.peg.2206	RNA Metabolism	RNA processing and modification	Possible RNA modification and stress response cluster	Bis(5'-nucleosyl)-tetraphosphatase symmetrical (EC 3.6.1.41)	4.901292490201948	-1.0977480134596804	-5.380384094504039	82	80	55	64	184
fig|67575.7.peg.2685	Phages Prophages Transposable elements Plasmids	Transposable elements	CBSS-203122.12.peg.188	TniB NTP-binding protein	4.804864802988732	-1.1316923237936891	-5.437628614408824	59	78	69	69	172
fig|67575.7.peg.667	Hypothetical proteins	Hypothetical proteins	- none -	hypothetical protein	3.393519865466697	-1.6115316488415499	-5.468764664172101	15	26	24	29	82
fig|67575.7.peg.838	Hypothetical proteins	Hypothetical proteins	- none -	hypothetical protein	5.670273578391492	-0.9776467042054172	-5.543524275857499	166	163	132	126	366
fig|67575.7.peg.600	RNA Metabolism	Transcription	Transcription initiation bacterial sigma factors	Serine protease precursor MucD/AlgY associated with sigma factor RpoE	4.486903353187923	-1.2369624645277884	-5.550131029857331	43	43	57	54	127
fig|67575.7.peg.1479	Hypothetical proteins	Hypothetical proteins	- none -	hypothetical protein	2.6187361681934345	-2.1209282384696664	-5.5541514882233045	4	5	13	10	54
fig|67575.7.peg.650	Not in SEED	Not in SEED	- none -	Diguanylate cyclase/phosphodiesterase domain 2	5.947537265337053	-0.9554826188368484	-5.682768481913995	186	188	118	94	483
fig|67575.7.peg.463	Cell Wall and Capsule	Cell Wall and Capsule	Recycling of Peptidoglycan Amino Acids	AmpG permease	5.61507166400134	-1.0351329066535278	-5.812345452625568	110	85	61	50	267
fig|67575.7.peg.1048	Hypothetical proteins	Hypothetical proteins	- none -	hypothetical protein	5.6094343214637625	-1.0372961310699447	-5.818644519145321	196	148	117	122	396
fig|67575.7.peg.1713	Stress Response	Stress Response	Bacterial hemoglobins	diguanylate cyclase/phosphodiesterase (GGDEF & EAL domains) with PAS/PAC sensor(s)	5.411948848059546	-1.0883850985089212	-5.890284480120531	126	107	91	63	370
fig|67575.7.peg.1332	Hypothetical proteins	Hypothetical proteins	- none -	hypothetical protein	2.122811770649034	-2.785489064796223	-5.913068973763592	9	6	1	6	66
fig|67575.7.peg.3049	Hypothetical proteins	Hypothetical proteins	- none -	hypothetical protein	5.170954677501921	-1.1486968792981576	-5.939859501038668	86	93	60	51	273
fig|67575.7.peg.1252	Not in SEED	Not in SEED	- none -	Transcriptional regulator, LysR family	5.332316725019496	-1.122568807000768	-5.985892424555377	96	84	68	75	215
fig|67575.7.peg.3231	Hypothetical proteins	Hypothetical proteins	- none -	hypothetical protein	4.503691772329133	-1.3629295538498807	-6.1382146179379236	47	66	47	65	146
fig|67575.7.peg.1239	DNA Metabolism	DNA repair	DNA Repair Base Excision	DNA polymerase I (EC 2.7.7.7)	5.926943956236585	-1.0435823535607498	-6.185254123272037	305	245	200	303	345
fig|67575.7.peg.3274	Hypothetical proteins	Hypothetical proteins	- none -	hypothetical protein	4.9415129771291975	-1.259407687661644	-6.223379432076289	96	108	62	74	289
fig|67575.7.peg.3118	Not in SEED	Not in SEED	Cell wall related cluster	FIG137776: Glycosyltransferase	4.000571262025745	-1.557586699718763	-6.231236589008407	39	36	29	22	181
fig|67575.7.peg.574	Hypothetical proteins	Hypothetical proteins	- none -	FIG01058800: hypothetical protein	5.127383453826475	-1.227665172894413	-6.294710094337832	91	67	64	51	269
fig|67575.7.peg.3172	Not in SEED	Not in SEED	- none -	putative inner membrane protein	5.111594885598838	-1.2416777359515052	-6.346953564651659	94	135	81	88	333
fig|67575.7.peg.1406	Hypothetical proteins	Hypothetical proteins	- none -	hypothetical protein	5.410538482038759	-1.1872999568608964	-6.423932106318839	100	133	117	152	215
fig|67575.7.peg.2901	Not in SEED	Not in SEED	- none -	Cell volume regulation protein A	5.720246520535371	-1.1268084118389836	-6.445621897131933	155	161	129	117	446
fig|67575.7.peg.2934	Not in SEED	Not in SEED	- none -	Short-chain dehydrodenase (gene dltE)	3.750592799905541	-1.728905914188553	-6.484422073469694	36	21	19	29	115
fig|67575.7.peg.2936	Not in SEED	Not in SEED	- none -	Transcriptional regulator, AraC family	4.917440617920177	-1.3237289206583123	-6.50935836156082	74	74	46	60	210
fig|67575.7.peg.1490	Hypothetical proteins	Hypothetical proteins	- none -	hypothetical protein	4.587830769141386	-1.4258596363951384	-6.5416027123303655	53	53	39	25	238
fig|67575.7.peg.2322	Not in SEED	Not in SEED	- none -	Transcriptional regulator, LysR family	4.250250054984586	-1.5669326513580233	-6.659855587591582	44	40	27	25	187
fig|67575.7.peg.2149	Not in SEED	Not in SEED	- none -	Adenosylcobinamide-phosphate synthase (EC 6.3.1.10)	5.749476040747696	-1.1589050429329442	-6.663096777844643	115	138	150	168	263
fig|67575.7.peg.1307	Phages Prophages Transposable elements Plasmids	Transposable elements	CBSS-203122.12.peg.188	TniA putative transposase	5.814240330232175	-1.1480269611522627	-6.674904657725372	158	119	86	98	349
fig|67575.7.peg.3249	Not in SEED	Not in SEED	- none -	FOG: GGDEF domain	5.283862118039372	-1.2667754169559486	-6.6934666377170675	133	111	96	127	288
fig|67575.7.peg.550	Hypothetical proteins	Hypothetical proteins	- none -	FIG003003: hypothetical protein	5.5860038284661675	-1.2075542557711387	-6.7454026958181945	88	162	126	170	224
fig|67575.7.peg.2444	Hypothetical proteins	Hypothetical proteins	- none -	hypothetical protein	2.30677620991337	-2.941716716654946	-6.7858821382841	6	4	4	10	58
fig|67575.7.peg.2302	Not in SEED	Not in SEED	- none -	Patatin	3.2848163594609616	-2.079038685305755	-6.829260285444554	15	7	16	9	106
fig|67575.7.peg.1370	Not in SEED	Not in SEED	- none -	ORF25	4.425719986162186	-1.55200018259465	-6.868718226636504	56	59	36	52	200
fig|67575.7.peg.2418	Hypothetical proteins	Hypothetical proteins	- none -	FIG00694178: hypothetical protein	4.792987728072743	-1.4457071672363535	-6.929256710950651	96	66	57	83	233
fig|67575.7.peg.305	Hypothetical proteins	Hypothetical proteins	- none -	hypothetical protein	1.9380735834873084	-3.598867659348279	-6.974870341049701	1	3	3	1	67
fig|67575.7.peg.2704	Stress Response	Stress Response	Bacterial hemoglobins	diguanylate cyclase/phosphodiesterase (GGDEF & EAL domains) with PAS/PAC sensor(s)	3.1640498369398267	-2.2446252037331305	-7.102106009862837	14	14	16	5	156
fig|67575.7.peg.1313	Not in SEED	Not in SEED	- none -	ABC transporter, ATP-binding protein	4.1445168240635875	-1.7184190458085333	-7.122016646144763	42	34	34	30	206
fig|67575.7.peg.1183	Not in SEED	Not in SEED	- none -	Extracellular solute-binding proteins, family 3 protein	3.8324855091988876	-1.8693174279184042	-7.1641319545902205	21	32	28	40	129
fig|67575.7.peg.3029	Not in SEED	Not in SEED	- none -	Anticodon nuclease	4.956417338610307	-1.45839985797784	-7.228438342708176	75	49	57	68	206
fig|67575.7.peg.2684	Phages Prophages Transposable elements Plasmids	Transposable elements	CBSS-203122.12.peg.188	TniA putative transposase	6.482352551895908	-1.115161914145517	-7.228872679938317	229	241	232	236	562
fig|67575.7.peg.3087	Stress Response	Stress Response	Bacterial hemoglobins	diguanylate cyclase/phosphodiesterase (GGDEF & EAL domains) with PAS/PAC sensor(s)	5.888681591944159	-1.2441464303564862	-7.326382182123275	141	115	140	141	365
fig|67575.7.peg.3478	Hypothetical proteins	Hypothetical proteins	- none -	hypothetical protein	1.7445066958392423	-4.225995380832673	-7.372277238448307	0	0	3	5	38
fig|67575.7.peg.1905	Not in SEED	Not in SEED	- none -	Nitrogen regulation protein NtrB (EC 2.7.13.3)	6.50934635412764	-1.136395445133584	-7.397191547627552	204	290	275	328	448
fig|67575.7.peg.1256	Hypothetical proteins	Hypothetical proteins	- none -	hypothetical protein	4.780616176900402	-1.560388140101985	-7.459616784815081	64	62	44	70	197
fig|67575.7.peg.1933	Not in SEED	Not in SEED	- none -	Uncharacterized membrane-anchored protein	5.1221479083658155	-1.458273149049889	-7.4694907602319205	70	61	66	51	295
fig|67575.7.peg.3301	Not in SEED	Not in SEED	- none -	Siderophore biosynthesis non-ribosomal peptide synthetase modules @ Bacillibactin synthetase component F (EC 2.7.7.-)	6.993492561473255	-1.0786686514265975	-7.543661190046297	365	312	272	250	890
fig|67575.7.peg.2594	Hypothetical proteins	Hypothetical proteins	- none -	hypothetical protein	2.6688581191783283	-2.828773924549426	-7.549596255853679	3	11	3	4	83
fig|67575.7.peg.3187	Not in SEED	Not in SEED	- none -	other cellular organization	4.922087599000164	-1.5385802241726496	-7.573026641467091	89	133	68	168	179
fig|67575.7.peg.1720	Not in SEED	Not in SEED	- none -	von Willebrand factor type A domain protein	4.718254043857221	-1.6115750668726698	-7.6038205762514455	68	59	51	52	287
fig|67575.7.peg.3477	Not in SEED	Not in SEED	- none -	2-methylaconitate cis-trans isomerase	4.7295297783907255	-1.6142745321769818	-7.634759470428793	78	63	63	58	339
fig|67575.7.peg.3198	Stress Response	Stress Response	Bacterial hemoglobins	diguanylate cyclase/phosphodiesterase (GGDEF & EAL domains) with PAS/PAC sensor(s)	5.30935184045874	-1.4471182555322506	-7.683259973371596	101	111	95	98	398
fig|67575.7.peg.3336	Not in SEED	Not in SEED	- none -	Membrane carboxypeptidase (penicillin-binding protein)	5.784267723764135	-1.336152149648661	-7.728661753250816	122	125	104	78	492
fig|67575.7.peg.3079	Not in SEED	Not in SEED	- none -	FIG023769: Choline transport related protein	4.538825734119176	-1.710020345042417	-7.761484347945875	30	58	62	88	162
fig|67575.7.peg.3241	Hypothetical proteins	Hypothetical proteins	- none -	FIG01060050: hypothetical protein	2.3757696400857515	-3.2678141235788516	-7.763573584242064	8	4	2	5	90
fig|67575.7.peg.652	Iron acquisition and metabolism	Iron acquisition and metabolism	Heme hemin uptake and utilization systems in GramNegatives	Ferric siderophore transport system periplasmic binding protein TonB	6.759528248479311	-1.150496902232719	-7.7768163104300045	271	359	327	417	534
fig|67575.7.peg.652	Membrane Transport	Membrane Transport	Ton and Tol transport systems	Ferric siderophore transport system periplasmic binding protein TonB	6.759528248479311	-1.150496902232719	-7.7768163104300045	271	359	327	417	534
fig|67575.7.peg.652	Iron acquisition and metabolism	Iron acquisition and metabolism	Hemin transport system	Ferric siderophore transport system periplasmic binding protein TonB	6.759528248479311	-1.150496902232719	-7.7768163104300045	271	359	327	417	534
fig|67575.7.peg.2876	Not in SEED	Not in SEED	- none -	RHS protein	3.6299704281397833	-2.1612681488676	-7.8453394676698	15	15	13	10	125
fig|67575.7.peg.295	Hypothetical proteins	Hypothetical proteins	- none -	Optional hypothetical component of the B12 transporter BtuN	3.0972104262208333	-2.5366978910251206	-7.856687156255402	13	11	7	5	126
fig|67575.7.peg.3310	Not in SEED	Not in SEED	- none -	Mobile element protein	3.3800139407483645	-2.3344094181460218	-7.890336376747832	16	13	16	13	148
fig|67575.7.peg.1318	Not in SEED	Not in SEED	- none -	inner membrane protein	4.384176842668379	-1.8057749242578491	-7.916836606002508	34	39	35	28	227
fig|67575.7.peg.1241	Hypothetical proteins	Hypothetical proteins	- none -	hypothetical protein	4.330537414140493	-1.8376247065817015	-7.957902545001004	43	30	26	31	191
fig|67575.7.peg.3327	DNA Metabolism	DNA repair	DNA repair bacterial UmuCD system	Error-prone lesion bypass DNA polymerase V (UmuC)	5.011621068242649	-1.591295635723506	-7.9749707337945015	95	74	61	73	341
fig|67575.7.peg.369	Hypothetical proteins	Hypothetical proteins	- none -	hypothetical protein	2.723725204806226	-2.9286425226630435	-7.976817454844621	3	8	8	6	103
fig|67575.7.peg.2686	Phages Prophages Transposable elements Plasmids	Transposable elements	CBSS-203122.12.peg.188	Mll9366 protein	3.551819254273248	-2.24698722040393	-7.9808924735366045	20	18	11	14	142
fig|67575.7.peg.3256	Hypothetical proteins	Hypothetical proteins	- none -	hypothetical protein	2.1149888374783816	-3.776715711593746	-7.987711572349996	1	4	0	2	49
fig|67575.7.peg.3036	Hypothetical proteins	Hypothetical proteins	- none -	hypothetical protein	5.669218471340625	-1.4176185776222263	-8.036789425571548	110	106	155	178	322
fig|67575.7.peg.3506	Not in SEED	Not in SEED	- none -	Signal transduction histidine kinase	5.668216671471435	-1.421633263168326	-8.058125363009044	109	117	71	119	285
fig|67575.7.peg.3357	Hypothetical proteins	Hypothetical proteins	- none -	hypothetical protein	3.204073427838081	-2.515576316902923	-8.060091232687443	12	11	6	8	106
fig|67575.7.peg.1255	Virulence Disease and Defense	Resistance to antibiotics and toxic compounds	Cobalt-zinc-cadmium resistance	Probable Co/Zn/Cd efflux system membrane fusion protein	4.651876881653478	-1.7360970109320275	-8.076109549462403	52	53	33	49	222
fig|67575.7.peg.3242	Not in SEED	Not in SEED	- none -	Rhs family protein	7.836805446788735	-1.0313599043792718	-8.082566916238987	676	660	593	510	1732
fig|67575.7.peg.523	Not in SEED	Not in SEED	- none -	Thioredoxin family protein	4.071616471667572	-2.001400244274776	-8.14893420098868	26	39	29	45	177
fig|67575.7.peg.2943	DNA Metabolism	DNA Metabolism	Type I Restriction-Modification	Type I restriction-modification system restriction subunit R (EC 3.1.21.3)	6.105195378620211	-1.3513393993808513	-8.250191056047385	230	183	138	151	678
fig|67575.7.peg.2943	DNA Metabolism	DNA Metabolism	Restriction-Modification System	Type I restriction-modification system restriction subunit R (EC 3.1.21.3)	6.105195378620211	-1.3513393993808513	-8.250191056047385	230	183	138	151	678
fig|67575.7.peg.1763	Cell Wall and Capsule	Cell Wall and Capsule	Recycling of Peptidoglycan Amino Acids	L-alanine-DL-glutamate epimerase	6.595930464182488	-1.257508504577064	-8.29443865430842	300	411	327	531	468
fig|67575.7.peg.1763	Miscellaneous	Miscellaneous	Muconate lactonizing enzyme family	L-alanine-DL-glutamate epimerase	6.595930464182488	-1.257508504577064	-8.29443865430842	300	411	327	531	468
fig|67575.7.peg.193	Not in SEED	Not in SEED	- none -	Peptide transport system ATP-binding protein SapF	4.1734180326821	-1.9979533131362075	-8.338294385499596	28	26	27	22	200
fig|67575.7.peg.533	Not in SEED	Not in SEED	- none -	Zn-dependent hydrolases, including glyoxylases	4.553589558465969	-1.8328631402866997	-8.346106457706663	45	54	54	87	199
fig|67575.7.peg.3316	Not in SEED	Not in SEED	- none -	Mobile element protein	4.133398014266584	-2.038365465154349	-8.425375766018568	27	31	20	20	197
fig|67575.7.peg.2584	Not in SEED	Not in SEED	- none -	Predicted glucose transporter in beta-glucoside utilization gene cluster	4.167470804627473	-2.0269778439332415	-8.447370986218527	43	32	28	26	260
fig|67575.7.peg.2597	Hypothetical proteins	Hypothetical proteins	- none -	hypothetical protein	5.266460724092639	-1.606582905274458	-8.461005770626578	135	111	126	214	305
fig|67575.7.peg.2585	Not in SEED	Not in SEED	- none -	Periplasmic beta-glucosidase (EC 3.2.1.21)	5.280469061550769	-1.6032883498177137	-8.466114527957224	86	112	80	51	538
fig|67575.7.peg.3499	Hypothetical proteins	Hypothetical proteins	- none -	hypothetical protein	4.525663952337689	-1.870858480253721	-8.466876784009537	55	45	53	50	316
fig|67575.7.peg.1129	Membrane Transport	Membrane Transport	Ton and Tol transport systems	TonB-dependent receptor	5.446079102078521	-1.5569030781836075	-8.479017318057466	80	89	113	89	442
fig|67575.7.peg.2721	Stress Response	Stress Response	Bacterial hemoglobins	diguanylate cyclase/phosphodiesterase (GGDEF & EAL domains) with PAS/PAC sensor(s)	5.767067543115894	-1.471165775870785	-8.484312396567317	105	119	109	56	597
fig|67575.7.peg.3033	Not in SEED	Not in SEED	- none -	DNA primase (EC 2.7.7.-), phage-associated	4.6473061183990465	-1.8551846506739966	-8.621610977837262	62	46	34	37	298
fig|67575.7.peg.1739	Not in SEED	Not in SEED	- none -	ADP-ribose 1"-phosphate phophatase related protein	7.367672807657397	-1.171073462802497	-8.628086107659144	475	549	501	697	768
fig|67575.7.peg.800	Sulfur Metabolism	Inorganic sulfur assimilation	Inorganic Sulfur Assimilation	3'(2') 5'-bisphosphate nucleotidase (EC 3.1.3.7)	6.44049227492133	-1.341013688854804	-8.636788303633121	243	257	274	418	397
fig|67575.7.peg.2672	Sulfur Metabolism	Inorganic sulfur assimilation	Inorganic Sulfur Assimilation	Putative sulfate permease	5.474701617896709	-1.5808263551057153	-8.654552603911018	109	99	109	155	330
fig|67575.7.peg.2124	Not in SEED	Not in SEED	- none -	Universal stress protein UspA and related nucleotide-binding proteins	3.4005022815716357	-2.550986192789377	-8.674634368838017	11	13	12	7	151
fig|67575.7.peg.507	Hypothetical proteins	Hypothetical proteins	- none -	hypothetical protein	3.3038787116078328	-2.632869886228979	-8.698682767545261	16	10	12	15	147
fig|67575.7.peg.1992	RNA Metabolism	RNA processing and modification	ATP-dependent RNA helicases bacterial	ATP-dependent 23S rRNA helicase DbpA	4.438123872326003	-1.9610124600877905	-8.703216213044366	55	22	24	21	246
fig|67575.7.peg.3307	Not in SEED	Not in SEED	- none -	Thioesterase	4.5427154207823985	-1.9399864614804054	-8.812806414676116	68	44	39	21	400
fig|67575.7.peg.782	Not in SEED	Not in SEED	- none -	putative secreted protein	5.053245140046306	-1.7528027017454826	-8.857341734055394	87	93	101	158	326
fig|67575.7.peg.1585	Hypothetical proteins	Hypothetical proteins	- none -	hypothetical protein	5.601015400462569	-1.5842459492137115	-8.87338595966644	62	116	133	184	262
fig|67575.7.peg.3505	Carbohydrates	Polysaccharides	Alpha-Amylase locus in Streptocococcus	Maltose/maltodextrin ABC transporter substrate binding periplasmic protein MalE	6.155519050684007	-1.4429256824106573	-8.881956526800023	153	156	187	297	257
fig|67575.7.peg.3505	Carbohydrates	Di- and oligosaccharides	Maltose and Maltodextrin Utilization	Maltose/maltodextrin ABC transporter substrate binding periplasmic protein MalE	6.155519050684007	-1.4429256824106573	-8.881956526800023	153	156	187	297	257
fig|67575.7.peg.3505	Motility and Chemotaxis	Motility and Chemotaxis	Bacterial Chemotaxis	Maltose/maltodextrin ABC transporter substrate binding periplasmic protein MalE	6.155519050684007	-1.4429256824106573	-8.881956526800023	153	156	187	297	257
fig|67575.7.peg.3034	Not in SEED	Not in SEED	- none -	DNA primase (EC 2.7.7.-), phage-associated	2.993378256139327	-2.979766333549192	-8.919567751222157	10	11	9	11	160
fig|67575.7.peg.2611	Hypothetical proteins	Hypothetical proteins	- none -	FIG00923625: hypothetical protein	5.287389110370947	-1.6877063848399723	-8.923560360706388	79	98	81	79	451
fig|67575.7.peg.1136	Respiration	Sodium Ion-Coupled Energetics	Na+ translocating decarboxylases and related biotin-dependent enzymes	Oxaloacetate decarboxylase beta chain (EC 4.1.1.3)	6.34085418416618	-1.4079870631750548	-8.927840660785398	283	268	317	381	804
fig|67575.7.peg.1136	Carbohydrates	Central carbohydrate metabolism	Pyruvate metabolism I: anaplerotic reactions PEP	Oxaloacetate decarboxylase beta chain (EC 4.1.1.3)	6.34085418416618	-1.4079870631750548	-8.927840660785398	283	268	317	381	804
fig|67575.7.peg.2689	Hypothetical proteins	Hypothetical proteins	- none -	FIG01057678: hypothetical protein	4.0054185867171235	-2.2320107055802567	-8.940137165882762	18	34	42	69	179
fig|67575.7.peg.3145	Hypothetical proteins	Hypothetical proteins	- none -	hypothetical protein	6.189319723025278	-1.4471193029847764	-8.95668404353427	184	196	176	328	276
fig|67575.7.peg.3531	RNA Metabolism	RNA processing and modification	tRNA modification Bacteria	tRNA(Cytosine32)-2-thiocytidine synthetase	6.5364029847969185	-1.3817386134071856	-9.031600396883883	212	194	260	358	407
fig|67575.7.peg.520	Not in SEED	Not in SEED	- none -	response regulator	6.66592141407663	-1.3561335981454483	-9.039879992226535	352	259	307	479	516
fig|67575.7.peg.3324	Amino Acids and Derivatives	Aromatic amino acids and derivatives	Aromatic amino acid degradation	Aromatic-L-amino-acid decarboxylase (EC 4.1.1.28)	4.613488153185776	-1.9762453293334965	-9.117384414668809	48	39	34	41	263
fig|67575.7.peg.3324	Secondary Metabolism	Plant Hormones	Auxin biosynthesis	Aromatic-L-amino-acid decarboxylase (EC 4.1.1.28)	4.613488153185776	-1.9762453293334965	-9.117384414668809	48	39	34	41	263
fig|67575.7.peg.2695	Not in SEED	Not in SEED	A cluster based subsystem relating to DUF414	Putative methyltransferase associated with DUF414	3.6470859118271015	-2.5022943192330347	-9.126082358919788	23	9	12	10	168
fig|67575.7.peg.2830	Not in SEED	Not in SEED	- none -	Ser/Thr protein phosphatase family protein, UDP-2,3-diacylglucosamine hydrolase (EC 3.6.1.-) homolog	3.128552940103591	-2.9180948366737294	-9.129414180776704	12	2	9	7	121
fig|67575.7.peg.3234	Hypothetical proteins	Hypothetical proteins	- none -	hypothetical protein	3.783852621849425	-2.416216695595497	-9.142607878585375	16	14	15	12	160
fig|67575.7.peg.3614	Not in SEED	Not in SEED	- none -	Cytochrome B561	5.358408413416468	-1.7101034200690364	-9.163432553910202	75	103	87	172	212
fig|67575.7.peg.811	Regulation and Cell signaling	Regulation and Cell signaling	cAMP signaling in bacteria	Hydrolase alpha/beta fold family functionally coupled to Phosphoribulokinase	4.109529187211001	-2.234186888408299	-9.181456227598032	32	13	14	6	198
fig|67575.7.peg.2718	Not in SEED	Not in SEED	- none -	Signal transduction histidine kinase	7.544143130913872	-1.2223514378049019	-9.221594203078546	403	652	655	758	1138
fig|67575.7.peg.1306	Hypothetical proteins	Hypothetical proteins	- none -	hypothetical protein	3.3766684524869572	-2.7347166961102296	-9.234231594244774	10	8	7	4	120
fig|67575.7.peg.2269	Hypothetical proteins	Hypothetical proteins	- none -	hypothetical protein	3.9414519270392994	-2.3494068640485013	-9.260074211703323	20	33	14	23	203
fig|67575.7.peg.1424	Hypothetical proteins	Hypothetical proteins	- none -	hypothetical protein	5.863224844967229	-1.5843821892392238	-9.289589015870988	118	137	180	270	317
fig|67575.7.peg.2221	Not in SEED	Not in SEED	- none -	uncharacterized secreted protein	6.826735185620727	-1.3763944670174093	-9.396280537281436	221	373	401	561	543
fig|67575.7.peg.2610	Hypothetical proteins	Hypothetical proteins	- none -	hypothetical protein	5.184905973988516	-1.8200176630710123	-9.43662045402151	44	67	61	33	408
fig|67575.7.peg.2583	Not in SEED	Not in SEED	- none -	Beta-glucosidase (EC 3.2.1.21)	4.3900635011872735	-2.1742126608725965	-9.54493164631605	28	40	42	48	277
fig|67575.7.peg.3340	Hypothetical proteins	Hypothetical proteins	- none -	hypothetical protein	4.347302770873143	-2.197889585935323	-9.554891487009854	38	37	45	88	203
fig|67575.7.peg.320	Not in SEED	Not in SEED	- none -	Sensory box histidine kinase/response regulator	6.35329531420395	-1.5049025257456272	-9.561090165153383	204	233	180	212	805
fig|67575.7.peg.282	Not in SEED	Not in SEED	- none -	Putative phospholipase C	3.926238634955008	-2.4464908728207404	-9.605506984933589	23	26	20	18	252
fig|67575.7.peg.1361	Hypothetical proteins	Hypothetical proteins	- none -	FIG01203572: hypothetical protein	5.814549225721227	-1.6532396100667859	-9.612843094645493	160	124	100	180	437
fig|67575.7.peg.303	Hypothetical proteins	Hypothetical proteins	- none -	hypothetical protein	2.7130177467521928	-3.547753163613705	-9.625117293980217	4	4	4	5	100
fig|67575.7.peg.1283	Carbohydrates	Central carbohydrate metabolism	Glycolysis and Gluconeogenesis	Glucokinase (EC 2.7.1.2)	6.839475909220225	-1.4092620652998231	-9.638613945396079	416	465	354	728	496
fig|67575.7.peg.1283	Carbohydrates	Central carbohydrate metabolism	Entner-Doudoroff Pathway	Glucokinase (EC 2.7.1.2)	6.839475909220225	-1.4092620652998231	-9.638613945396079	416	465	354	728	496
fig|67575.7.peg.1953	Not in SEED	Not in SEED	CBSS-291331.3.peg.3674	Oxidoreductase, short-chain dehydrogenase/reductase family (EC 1.1.1.-)	5.463528311485809	-1.7689475258289449	-9.664694888899215	74	50	35	69	224
fig|67575.7.peg.2588	Not in SEED	Not in SEED	- none -	Predicted b-glucoside-specific TonB-dependent outer membrane receptor	6.789551012723949	-1.4258918219874408	-9.681165264009627	310	332	273	371	913
fig|67575.7.peg.514	Not in SEED	Not in SEED	- none -	sensor histidine kinase/response regulator	7.479515115018943	-1.3067031366965218	-9.7735058617643	402	552	622	715	1200
fig|67575.7.peg.960	Hypothetical proteins	Hypothetical proteins	- none -	hypothetical protein	5.576071518216726	-1.7587010570872	-9.806642873481584	115	104	66	84	518
fig|67575.7.peg.2417	Not in SEED	Not in SEED	- none -	putative pullulanase precursor	6.906283903843095	-1.4207065282187448	-9.811802627921923	213	226	374	271	1102
fig|67575.7.peg.3398	Not in SEED	Not in SEED	- none -	ABC transporter permease	4.984535695109211	-1.9732213105420666	-9.835592056747108	46	76	71	126	267
fig|67575.7.peg.353	Not in SEED	Not in SEED	- none -	alternate gene name: yzbB	4.129887062608479	-2.3921455779112017	-9.879291074091556	25	30	25	51	195
fig|67575.7.peg.659	Motility and Chemotaxis	Motility and Chemotaxis	Bacterial Chemotaxis	Methyl-accepting chemotaxis protein I (serine chemoreceptor protein)	4.848033056753006	-2.041650244025395	-9.897987873362958	37	55	30	27	322
fig|67575.7.peg.2308	Protein Metabolism	Protein processing and modification	Peptide methionine sulfoxide reductase	Peptide methionine sulfoxide reductase MsrB (EC 1.8.4.12)	4.573238051095167	-2.165980569902693	-9.905544760211791	23	28	27	28	206
fig|67575.7.peg.2308	Protein Metabolism	Protein processing and modification	Peptide methionine sulfoxide reductase	Thiol:disulfide oxidoreductase associated with MetSO reductase	4.573238051095167	-2.165980569902693	-9.905544760211791	23	28	27	28	206
fig|67575.7.peg.2308	Protein Metabolism	Protein processing and modification	Peptide methionine sulfoxide reductase	Peptide methionine sulfoxide reductase MsrA (EC 1.8.4.11)	4.573238051095167	-2.165980569902693	-9.905544760211791	23	28	27	28	206
fig|67575.7.peg.2433	Not in SEED	Not in SEED	- none -	Mobile element protein	4.802612725308502	-2.0628082443955535	-9.906869124405375	50	45	23	28	302
fig|67575.7.peg.2865	Hypothetical proteins	Hypothetical proteins	- none -	hypothetical protein	4.8506600039956584	-2.0461114441459323	-9.92499094583647	45	36	26	33	253
fig|67575.7.peg.1266	Hypothetical proteins	Hypothetical proteins	- none -	hypothetical protein	6.320518050564298	-1.5742749654377624	-9.950233335600863	117	256	279	438	380
fig|67575.7.peg.2014	Hypothetical proteins	Hypothetical proteins	- none -	hypothetical protein	4.3865472830583085	-2.2942385964362786	-10.063786081885064	18	21	12	18	145
fig|67575.7.peg.1415	Not in SEED	Not in SEED	- none -	TonB-dependent receptor, homolog 3	5.603200409179053	-1.8127441884589814	-10.157168978510315	87	96	83	75	546
fig|67575.7.peg.1807	Hypothetical proteins	Hypothetical proteins	- none -	hypothetical protein	3.6801614400940927	-2.7696985027774064	-10.192937630607751	20	13	14	16	212
fig|67575.7.peg.1965	Hypothetical proteins	Hypothetical proteins	- none -	hypothetical protein	3.0615418775324335	-3.35978186005268	-10.286112863925094	11	7	5	5	172
fig|67575.7.peg.440	Respiration	Electron donating reactions	Succinate dehydrogenase	Fumarate reductase subunit D	4.361370677513889	-2.36767046132099	-10.326288524021148	38	46	33	116	150
fig|67575.7.peg.377	Hypothetical proteins	Hypothetical proteins	- none -	hypothetical protein	2.9256353499157863	-3.544810613502091	-10.370823239618383	4	8	3	4	128
fig|67575.7.peg.247	Not in SEED	Not in SEED	- none -	putative enzyme; Not classified	5.849851502785383	-1.7812989249279596	-10.420334192899812	153	143	148	316	326
fig|67575.7.peg.2863	DNA Metabolism	DNA repair	DNA repair bacterial photolyase	Deoxyribodipyrimidine photolyase (EC 4.1.99.3)	4.337107536120545	-2.414672322548252	-10.472693527385722	23	28	25	22	268
fig|67575.7.peg.1939	Stress Response	Stress Response	Bacterial hemoglobins	diguanylate cyclase/phosphodiesterase (GGDEF & EAL domains) with PAS/PAC sensor(s)	6.579326631499399	-1.6022743370940278	-10.54188621701078	126	216	243	342	514
fig|67575.7.peg.1312	Not in SEED	Not in SEED	- none -	Hydrolase, alpha/beta hydrolase fold family	3.043953578980387	-3.483029387593285	-10.602179770058445	5	13	0	8	131
fig|67575.7.peg.3027	DNA Metabolism	DNA Metabolism	Restriction-Modification System	Type I restriction-modification system restriction subunit R (EC 3.1.21.3)	7.065934902530933	-1.5126272325550114	-10.68812555702923	318	426	459	642	1002
fig|67575.7.peg.3027	DNA Metabolism	DNA Metabolism	Type I Restriction-Modification	Type I restriction-modification system restriction subunit R (EC 3.1.21.3)	7.065934902530933	-1.5126272325550114	-10.68812555702923	318	426	459	642	1002
fig|67575.7.peg.2125	Not in SEED	Not in SEED	- none -	Na+/H+ antiporter NhaD type	3.797873445631206	-2.8289037652611566	-10.743818490331481	22	15	15	6	280
fig|67575.7.peg.2679	Virulence Disease and Defense	Resistance to antibiotics and toxic compounds	Copper homeostasis	Multidrug resistance transporter Bcr/CflA family	5.1657979257903825	-2.0877031550546272	-10.784652628047231	81	47	40	15	519
fig|67575.7.peg.2629	Not in SEED	Not in SEED	- none -	Mobile element protein	2.626834114433257	-4.1295164217985345	-10.847554612892747	2	3	1	3	77
fig|67575.7.peg.1321	Motility and Chemotaxis	Flagellar motility in Prokaryota	Flagellar motility	Signal transduction histidine kinase CheA (EC 2.7.3.-)	6.6031388351593145	-1.6476080106144104	-10.879384440007593	151	205	229	248	828
fig|67575.7.peg.1321	Motility and Chemotaxis	Motility and Chemotaxis	Bacterial Chemotaxis	Signal transduction histidine kinase CheA (EC 2.7.3.-)	6.6031388351593145	-1.6476080106144104	-10.879384440007593	151	205	229	248	828
fig|67575.7.peg.298	Not in SEED	Not in SEED	- none -	glutaryl 7-ACA acylase precursor - Bacillus laterosporus	4.571326878630977	-2.388762269934836	-10.919813171212661	33	41	27	26	350
fig|67575.7.peg.2663	Not in SEED	Not in SEED	- none -	putative proteinase	4.5541040944333115	-2.412663494622728	-10.987520699351148	40	34	24	37	307
fig|67575.7.peg.1010	Motility and Chemotaxis	Flagellar motility in Prokaryota	Flagellum	Flagellar biosynthesis protein FlhB	6.922634312457503	-1.6066209394252953	-11.122049242378257	212	257	258	474	444
fig|67575.7.peg.1010	Motility and Chemotaxis	Flagellar motility in Prokaryota	Flagellar motility	Flagellar biosynthesis protein FlhB	6.922634312457503	-1.6066209394252953	-11.122049242378257	212	257	258	474	444
fig|67575.7.peg.1960	Hypothetical proteins	Hypothetical proteins	- none -	hypothetical protein	4.442091083622226	-2.513673373211333	-11.165966078280668	10	20	15	4	196
fig|67575.7.peg.2950	Hypothetical proteins	Hypothetical proteins	- none -	FIG00641685: hypothetical protein	5.243514550587043	-2.130133605826744	-11.169386556846977	74	60	59	54	530
fig|67575.7.peg.982	Membrane Transport	Membrane Transport	Ton and Tol transport systems	Ferric siderophore transport system periplasmic binding protein TonB	4.309088934027719	-2.593320964539266	-11.174850670678243	33	37	46	150	150
fig|67575.7.peg.982	Iron acquisition and metabolism	Iron acquisition and metabolism	Hemin transport system	Ferric siderophore transport system periplasmic binding protein TonB	4.309088934027719	-2.593320964539266	-11.174850670678243	33	37	46	150	150
fig|67575.7.peg.982	Iron acquisition and metabolism	Iron acquisition and metabolism	Heme hemin uptake and utilization systems in GramNegatives	Ferric siderophore transport system periplasmic binding protein TonB	4.309088934027719	-2.593320964539266	-11.174850670678243	33	37	46	150	150
fig|67575.7.peg.441	Carbohydrates	Central carbohydrate metabolism	TCA Cycle	Succinate dehydrogenase iron-sulfur protein (EC 1.3.99.1)	4.337095468089848	-2.589753323476104	-11.232007402718834	40	44	50	169	178
fig|67575.7.peg.441	Cofactors Vitamins Prosthetic Groups Pigments	Folate and pterines	5-FCL-like protein	Succinate dehydrogenase iron-sulfur protein (EC 1.3.99.1)	4.337095468089848	-2.589753323476104	-11.232007402718834	40	44	50	169	178
fig|67575.7.peg.441	Respiration	Electron donating reactions	Succinate dehydrogenase	Succinate dehydrogenase iron-sulfur protein (EC 1.3.99.1)	4.337095468089848	-2.589753323476104	-11.232007402718834	40	44	50	169	178
fig|67575.7.peg.441	Carbohydrates	One-carbon Metabolism	Serine-glyoxylate cycle	Succinate dehydrogenase iron-sulfur protein (EC 1.3.99.1)	4.337095468089848	-2.589753323476104	-11.232007402718834	40	44	50	169	178
fig|67575.7.peg.1819	Hypothetical proteins	Hypothetical proteins	- none -	hypothetical protein	6.290365386018023	-1.8039309226098785	-11.347384634352737	121	255	161	422	292
fig|67575.7.peg.1924	Hypothetical proteins	Hypothetical proteins	- none -	FIG003551: hypothetical protein	6.776085763447277	-1.6771331028823577	-11.364397741847302	266	382	294	679	459
fig|67575.7.peg.2609	Hypothetical proteins	Hypothetical proteins	- none -	hypothetical protein	5.795791916060259	-1.9614670068908377	-11.36825462215683	86	112	95	85	694
fig|67575.7.peg.506	Hypothetical proteins	Hypothetical proteins	- none -	hypothetical protein	4.361969750711401	-2.6072458083108643	-11.372727348521085	26	25	19	20	284
fig|67575.7.peg.119	Not in SEED	Not in SEED	- none -	Mobile element protein	3.4226596173961954	-3.327935003033496	-11.390388744202033	4	11	9	6	183
